# Supplementary material for: A Network Approach to Psychopathology: New Insights into Clinical Longitudinal Data
Source: PLoS One. 2013 Apr 4;8(4):e60188. doi: 10.1371/journal.pone.0060188 (PMC3617177; doi:10.1371/journal.pone.0060188)
Supplement: Data S1 — This file contains the data necessary to perform the analyses that result in the main figures reported in this article. (TXT) [file pone.0060188.s004.txt]

subjno	dayno	beepno	informat04	st_period	opgewkt_	onplplez	pieker	angstig_	somber__	ontspann	neur
1	10720	1	1	NA	0	NA	NA	NA	NA	NA	NA	NA
2	10720	1	2	NA	0	NA	NA	NA	NA	NA	NA	NA
3	10720	1	3	NA	0	NA	NA	NA	NA	NA	NA	NA
4	10720	1	4	0	0	4	3	6	5	4	2	34
5	10720	1	5	0	0	2	1	5	4	4	2	34
6	10720	1	6	0	0	3	2	5	3	5	5	34
7	10720	1	7	NA	0	NA	NA	NA	NA	NA	NA	NA
8	10720	1	8	0	0	2	2	6	5	3	2	34
9	10720	1	9	NA	0	NA	NA	NA	NA	NA	NA	NA
10	10720	1	10	NA	0	NA	NA	NA	NA	NA	NA	NA
11	10720	1	NA	NA	0	NA	NA	NA	NA	NA	NA	NA
12	10720	2	1	0	0	5	2	5	3	5	5	34
13	10720	2	2	0	0	5	-3	6	2	3	5	34
14	10720	2	3	0	0	3	1	6	3	5	3	34
15	10720	2	4	0	0	5	-2	5	3	4	4	34
16	10720	2	5	NA	0	NA	NA	NA	NA	NA	NA	NA
17	10720	2	6	0	0	4	2	4	2	3	5	34
18	10720	2	7	NA	0	NA	NA	NA	NA	NA	NA	NA
19	10720	2	8	0	0	4	2	5	2	2	5	34
20	10720	2	9	0	0	5	3	2	1	2	6	34
21	10720	2	10	0	0	6	3	2	1	2	5	34
22	10720	2	NA	NA	0	NA	NA	NA	NA	NA	NA	NA
23	10720	3	1	NA	0	NA	NA	NA	NA	NA	NA	NA
24	10720	3	2	0	0	3	2	5	2	4	3	34
25	10720	3	3	0	0	3	-2	5	2	3	2	34
26	10720	3	4	0	0	4	-3	5	1	3	4	34
27	10720	3	5	0	0	4	2	5	2	3	5	34
28	10720	3	6	0	0	5	3	3	2	2	5	34
29	10720	3	7	0	0	5	3	5	2	2	5	34
30	10720	3	8	0	0	5	3	3	1	2	6	34
31	10720	3	9	0	0	4	3	5	2	2	2	34
32	10720	3	10	0	0	4	-2	5	1	3	2	34
33	10720	3	NA	NA	0	NA	NA	NA	NA	NA	NA	NA
34	10720	4	1	0	0	3	2	5	2	5	4	34
35	10720	4	2	0	0	3	-3	6	2	5	4	34
36	10720	4	3	0	0	5	3	5	2	2	5	34
37	10720	4	4	0	0	3	0	6	2	5	5	34
38	10720	4	5	0	0	4	2	5	2	3	5	34
39	10720	4	6	0	0	5	3	5	2	2	5	34
40	10720	4	7	0	0	4	1	5	2	3	4	34
41	10720	4	8	0	0	3	-3	5	2	4	3	34
42	10720	4	9	0	0	3	0	5	2	5	3	34
43	10720	4	10	0	0	3	2	6	4	5	3	34
44	10720	4	NA	NA	0	NA	NA	NA	NA	NA	NA	NA
45	10720	5	1	NA	0	NA	NA	NA	NA	NA	NA	NA
46	10720	5	2	0	0	4	0	6	1	5	2	34
47	10720	5	3	0	0	4	1	3	2	3	5	34
48	10720	5	4	0	0	4	2	5	2	5	4	34
49	10720	5	5	0	0	4	0	5	1	3	4	34
50	10720	5	6	0	0	3	1	4	1	4	4	34
51	10720	5	7	0	0	4	2	5	1	3	5	34
52	10720	5	8	0	0	5	2	4	1	2	5	34
53	10720	5	9	0	0	3	3	6	2	5	4	34
54	10720	5	10	0	0	5	2	6	2	3	5	34
55	10720	5	NA	NA	0	NA	NA	NA	NA	NA	NA	NA
56	10720	6	1	NA	0	NA	NA	NA	NA	NA	NA	NA
57	10720	6	2	0	0	3	-3	5	2	5	3	34
58	10720	6	3	0	0	4	2	5	1	3	4	34
59	10720	6	4	0	0	4	2	5	2	3	4	34
60	10720	6	5	0	0	4	2	4	2	3	5	34
61	10720	6	6	0	0	5	1	4	2	3	5	34
62	10720	6	7	NA	0	NA	NA	NA	NA	NA	NA	NA
63	10720	6	8	0	0	4	-1	4	2	2	4	34
64	10720	6	9	0	0	5	0	3	2	3	4	34
65	10720	6	10	0	0	4	1	5	2	4	4	34
66	10720	6	NA	NA	0	NA	NA	NA	NA	NA	NA	NA
67	10720	7	1	NA	0	NA	NA	NA	NA	NA	NA	NA
68	10720	7	2	NA	0	NA	NA	NA	NA	NA	NA	NA
69	10720	7	3	NA	0	NA	NA	NA	NA	NA	NA	NA
70	10720	7	4	NA	0	NA	NA	NA	NA	NA	NA	NA
71	10720	7	5	NA	0	NA	NA	NA	NA	NA	NA	NA
72	10720	7	6	NA	0	NA	NA	NA	NA	NA	NA	NA
73	10720	7	7	NA	0	NA	NA	NA	NA	NA	NA	NA
74	10720	7	8	NA	0	NA	NA	NA	NA	NA	NA	NA
75	10720	7	9	NA	0	NA	NA	NA	NA	NA	NA	NA
76	10720	7	10	NA	0	NA	NA	NA	NA	NA	NA	NA
77	10720	7	NA	NA	0	NA	NA	NA	NA	NA	NA	NA
78	10720	8	1	NA	0	NA	NA	NA	NA	NA	NA	NA
79	10720	8	2	NA	0	NA	NA	NA	NA	NA	NA	NA
80	10720	8	3	NA	0	NA	NA	NA	NA	NA	NA	NA
81	10720	8	4	NA	0	NA	NA	NA	NA	NA	NA	NA
82	10720	8	5	NA	0	NA	NA	NA	NA	NA	NA	NA
83	10720	8	6	NA	0	NA	NA	NA	NA	NA	NA	NA
84	10720	8	7	NA	0	NA	NA	NA	NA	NA	NA	NA
85	10720	8	8	NA	0	NA	NA	NA	NA	NA	NA	NA
86	10720	8	9	NA	0	NA	NA	NA	NA	NA	NA	NA
87	10720	8	10	NA	0	NA	NA	NA	NA	NA	NA	NA
88	10720	8	NA	NA	0	NA	NA	NA	NA	NA	NA	NA
89	10720	9	1	NA	0	NA	NA	NA	NA	NA	NA	NA
90	10720	9	2	NA	0	NA	NA	NA	NA	NA	NA	NA
91	10720	9	3	NA	0	NA	NA	NA	NA	NA	NA	NA
92	10720	9	4	NA	0	NA	NA	NA	NA	NA	NA	NA
93	10720	9	5	NA	0	NA	NA	NA	NA	NA	NA	NA
94	10720	9	6	NA	0	NA	NA	NA	NA	NA	NA	NA
95	10720	9	7	NA	0	NA	NA	NA	NA	NA	NA	NA
96	10720	9	8	NA	0	NA	NA	NA	NA	NA	NA	NA
97	10720	9	9	NA	0	NA	NA	NA	NA	NA	NA	NA
98	10720	9	10	NA	0	NA	NA	NA	NA	NA	NA	NA
99	10720	9	NA	NA	0	NA	NA	NA	NA	NA	NA	NA
100	10720	10	1	NA	0	NA	NA	NA	NA	NA	NA	NA
101	10720	10	2	NA	0	NA	NA	NA	NA	NA	NA	NA
102	10720	10	3	NA	0	NA	NA	NA	NA	NA	NA	NA
103	10720	10	4	NA	0	NA	NA	NA	NA	NA	NA	NA
104	10720	10	5	NA	0	NA	NA	NA	NA	NA	NA	NA
105	10720	10	6	NA	0	NA	NA	NA	NA	NA	NA	NA
106	10720	10	7	NA	0	NA	NA	NA	NA	NA	NA	NA
107	10720	10	8	NA	0	NA	NA	NA	NA	NA	NA	NA
108	10720	10	9	NA	0	NA	NA	NA	NA	NA	NA	NA
109	10720	10	10	NA	0	NA	NA	NA	NA	NA	NA	NA
110	10720	10	NA	NA	0	NA	NA	NA	NA	NA	NA	NA
155	10720	1	1	NA	1	NA	NA	NA	NA	NA	NA	NA
156	10720	1	2	0	1	6	2	2	2	1	6	34
157	10720	1	3	NA	1	NA	NA	NA	NA	NA	NA	NA
158	10720	1	4	0	1	5	2	2	1	1	6	34
159	10720	1	5	0	1	6	3	1	1	1	6	34
160	10720	1	6	0	1	6	3	1	1	1	6	34
161	10720	1	7	0	1	6	2	1	1	1	6	34
162	10720	1	8	0	1	6	0	2	1	2	6	34
163	10720	1	9	NA	1	NA	NA	NA	NA	NA	NA	NA
164	10720	1	10	NA	1	NA	NA	NA	NA	NA	NA	NA
165	10720	1	NA	NA	1	NA	NA	NA	NA	NA	NA	NA
166	10720	2	1	NA	1	NA	NA	NA	NA	NA	NA	NA
167	10720	2	2	NA	1	NA	NA	NA	NA	NA	NA	NA
168	10720	2	3	0	1	6	3	2	1	1	6	34
169	10720	2	4	0	1	6	-2	2	1	1	6	34
170	10720	2	5	0	1	6	0	2	1	1	6	34
171	10720	2	6	0	1	6	-2	1	1	1	6	34
172	10720	2	7	0	1	6	0	1	1	1	6	34
173	10720	2	8	0	1	5	0	1	1	1	6	34
174	10720	2	9	0	1	6	0	1	1	1	6	34
175	10720	2	10	NA	1	NA	NA	NA	NA	NA	NA	NA
176	10720	2	NA	NA	1	NA	NA	NA	NA	NA	NA	NA
177	10720	3	1	NA	1	NA	NA	NA	NA	NA	NA	NA
178	10720	3	2	0	1	6	-1	1	1	1	5	34
179	10720	3	3	0	1	5	0	2	2	2	5	34
180	10720	3	4	0	1	5	0	1	1	1	6	34
181	10720	3	5	NA	1	NA	NA	NA	NA	NA	NA	NA
182	10720	3	6	NA	1	NA	NA	NA	NA	NA	NA	NA
183	10720	3	7	0	1	6	2	NA	1	1	5	34
184	10720	3	8	0	1	6	3	1	1	2	6	34
185	10720	3	9	0	1	6	3	1	1	1	6	34
186	10720	3	10	0	1	6	2	1	1	1	6	34
187	10720	3	NA	NA	1	NA	NA	NA	NA	NA	NA	NA
188	10720	4	1	NA	1	NA	NA	NA	NA	NA	NA	NA
189	10720	4	2	0	1	5	2	1	1	1	5	34
190	10720	4	3	0	1	5	0	1	1	1	5	34
191	10720	4	4	0	1	5	2	1	1	1	5	34
192	10720	4	5	0	1	6	3	1	1	1	6	34
193	10720	4	6	0	1	6	3	1	1	1	6	34
194	10720	4	7	0	1	6	3	1	1	1	6	34
195	10720	4	8	0	1	6	2	1	1	1	6	34
196	10720	4	9	0	1	6	3	1	1	1	6	34
197	10720	4	10	0	1	5	3	NA	1	2	4	34
198	10720	4	NA	NA	1	NA	NA	NA	NA	NA	NA	NA
199	10720	5	1	NA	1	NA	NA	NA	NA	NA	NA	NA
200	10720	5	2	0	1	6	2	1	1	1	6	34
201	10720	5	3	0	1	6	0	1	1	1	6	34
202	10720	5	4	0	1	6	2	1	1	1	6	34
203	10720	5	5	0	1	5	0	1	1	1	6	34
204	10720	5	6	0	1	6	0	1	1	1	6	34
205	10720	5	7	0	1	6	3	1	1	1	6	34
206	10720	5	8	0	1	6	2	1	1	1	6	34
207	10720	5	9	0	1	7	2	1	1	1	6	34
208	10720	5	10	0	1	7	2	1	1	1	6	34
209	10720	5	NA	NA	1	NA	NA	NA	NA	NA	NA	NA
210	10720	6	1	NA	1	NA	NA	NA	NA	NA	NA	NA
211	10720	6	2	0	1	5	0	1	1	1	5	34
212	10720	6	3	NA	1	NA	NA	NA	NA	NA	NA	NA
213	10720	6	4	0	1	6	2	1	1	1	6	34
214	10720	6	5	0	1	6	-1	1	1	1	6	34
215	10720	6	6	NA	1	NA	NA	NA	NA	NA	NA	NA
216	10720	6	7	0	1	6	2	1	1	1	5	34
217	10720	6	8	0	1	6	0	1	1	1	6	34
218	10720	6	9	0	1	6	2	1	1	1	6	34
219	10720	6	10	0	1	6	2	1	1	1	6	34
220	10720	6	NA	NA	1	NA	NA	NA	NA	NA	NA	NA
221	10720	7	1	NA	1	NA	NA	NA	NA	NA	NA	NA
222	10720	7	2	NA	1	NA	NA	NA	NA	NA	NA	NA
223	10720	7	3	NA	1	NA	NA	NA	NA	NA	NA	NA
224	10720	7	4	NA	1	NA	NA	NA	NA	NA	NA	NA
225	10720	7	5	NA	1	NA	NA	NA	NA	NA	NA	NA
226	10720	7	6	NA	1	NA	NA	NA	NA	NA	NA	NA
227	10720	7	7	NA	1	NA	NA	NA	NA	NA	NA	NA
228	10720	7	8	NA	1	NA	NA	NA	NA	NA	NA	NA
229	10720	7	9	NA	1	NA	NA	NA	NA	NA	NA	NA
230	10720	7	10	NA	1	NA	NA	NA	NA	NA	NA	NA
231	10720	7	NA	NA	1	NA	NA	NA	NA	NA	NA	NA
232	10720	8	1	NA	1	NA	NA	NA	NA	NA	NA	NA
233	10720	8	2	NA	1	NA	NA	NA	NA	NA	NA	NA
234	10720	8	3	NA	1	NA	NA	NA	NA	NA	NA	NA
235	10720	8	4	NA	1	NA	NA	NA	NA	NA	NA	NA
236	10720	8	5	NA	1	NA	NA	NA	NA	NA	NA	NA
237	10720	8	6	NA	1	NA	NA	NA	NA	NA	NA	NA
238	10720	8	7	NA	1	NA	NA	NA	NA	NA	NA	NA
239	10720	8	8	NA	1	NA	NA	NA	NA	NA	NA	NA
240	10720	8	9	NA	1	NA	NA	NA	NA	NA	NA	NA
241	10720	8	10	NA	1	NA	NA	NA	NA	NA	NA	NA
242	10720	8	NA	NA	1	NA	NA	NA	NA	NA	NA	NA
243	10720	9	1	NA	1	NA	NA	NA	NA	NA	NA	NA
244	10720	9	2	NA	1	NA	NA	NA	NA	NA	NA	NA
245	10720	9	3	NA	1	NA	NA	NA	NA	NA	NA	NA
246	10720	9	4	NA	1	NA	NA	NA	NA	NA	NA	NA
247	10720	9	5	NA	1	NA	NA	NA	NA	NA	NA	NA
248	10720	9	6	NA	1	NA	NA	NA	NA	NA	NA	NA
249	10720	9	7	NA	1	NA	NA	NA	NA	NA	NA	NA
250	10720	9	8	NA	1	NA	NA	NA	NA	NA	NA	NA
251	10720	9	9	NA	1	NA	NA	NA	NA	NA	NA	NA
252	10720	9	10	NA	1	NA	NA	NA	NA	NA	NA	NA
253	10720	9	NA	NA	1	NA	NA	NA	NA	NA	NA	NA
254	10720	10	1	NA	1	NA	NA	NA	NA	NA	NA	NA
255	10720	10	2	NA	1	NA	NA	NA	NA	NA	NA	NA
256	10720	10	3	NA	1	NA	NA	NA	NA	NA	NA	NA
257	10720	10	4	NA	1	NA	NA	NA	NA	NA	NA	NA
258	10720	10	5	NA	1	NA	NA	NA	NA	NA	NA	NA
259	10720	10	6	NA	1	NA	NA	NA	NA	NA	NA	NA
260	10720	10	7	NA	1	NA	NA	NA	NA	NA	NA	NA
261	10720	10	8	NA	1	NA	NA	NA	NA	NA	NA	NA
262	10720	10	9	NA	1	NA	NA	NA	NA	NA	NA	NA
263	10720	10	10	NA	1	NA	NA	NA	NA	NA	NA	NA
264	10720	10	NA	NA	1	NA	NA	NA	NA	NA	NA	NA
309	10722	1	1	NA	0	NA	NA	NA	NA	NA	NA	NA
310	10722	1	2	1	0	2	-2	5	6	6	2	50
311	10722	1	3	NA	0	NA	NA	NA	NA	NA	NA	NA
312	10722	1	4	NA	0	NA	NA	NA	NA	NA	NA	NA
313	10722	1	5	NA	0	NA	NA	NA	NA	NA	NA	NA
314	10722	1	6	NA	0	NA	NA	NA	NA	NA	NA	NA
315	10722	1	7	NA	0	NA	NA	NA	NA	NA	NA	NA
316	10722	1	8	NA	0	NA	NA	NA	NA	NA	NA	NA
317	10722	1	9	1	0	6	3	2	2	2	6	50
318	10722	1	10	NA	0	NA	NA	NA	NA	NA	NA	NA
319	10722	1	NA	NA	0	NA	NA	NA	NA	NA	NA	NA
320	10722	2	1	NA	0	NA	NA	NA	NA	NA	NA	NA
321	10722	2	2	1	0	6	2	2	2	2	5	50
322	10722	2	3	NA	0	NA	NA	NA	NA	NA	NA	NA
323	10722	2	4	1	0	6	3	2	4	2	6	50
324	10722	2	5	1	0	6	2	2	2	4	6	50
325	10722	2	6	NA	0	NA	NA	NA	NA	NA	NA	NA
326	10722	2	7	1	0	6	3	5	2	2	6	50
327	10722	2	8	1	0	6	0	2	2	2	6	50
328	10722	2	9	1	0	6	3	2	2	2	6	50
329	10722	2	10	1	0	5	3	2	1	2	6	50
330	10722	2	NA	NA	0	NA	NA	NA	NA	NA	NA	NA
331	10722	3	1	1	0	5	3	6	4	3	6	50
332	10722	3	2	1	0	6	2	2	2	2	6	50
333	10722	3	3	NA	0	NA	NA	NA	NA	NA	NA	NA
334	10722	3	4	NA	0	NA	NA	NA	NA	NA	NA	NA
335	10722	3	5	NA	0	NA	NA	NA	NA	NA	NA	NA
336	10722	3	6	NA	0	NA	NA	NA	NA	NA	NA	NA
337	10722	3	7	NA	0	NA	NA	NA	NA	NA	NA	NA
338	10722	3	8	NA	0	NA	NA	NA	NA	NA	NA	NA
339	10722	3	9	NA	0	NA	NA	NA	NA	NA	NA	NA
340	10722	3	10	NA	0	NA	NA	NA	NA	NA	NA	NA
341	10722	3	NA	NA	0	NA	NA	NA	NA	NA	NA	NA
342	10722	4	1	1	0	2	2	6	5	4	2	50
343	10722	4	2	1	0	5	2	3	3	2	4	50
344	10722	4	3	1	0	5	3	4	3	2	4	50
345	10722	4	4	1	0	5	3	5	4	2	5	50
346	10722	4	5	1	0	4	3	4	4	6	5	50
347	10722	4	6	1	0	6	1	5	2	2	4	50
348	10722	4	7	1	0	6	3	2	2	2	6	50
349	10722	4	8	1	0	5	3	2	2	2	6	50
350	10722	4	9	1	0	2	3	5	5	2	2	50
351	10722	4	10	NA	0	NA	NA	NA	NA	NA	NA	NA
352	10722	4	NA	NA	0	NA	NA	NA	NA	NA	NA	NA
353	10722	5	1	NA	0	NA	NA	NA	NA	NA	NA	NA
354	10722	5	2	1	0	5	3	6	5	2	4	50
355	10722	5	3	1	0	3	0	6	5	5	2	50
356	10722	5	4	1	0	3	-2	6	4	4	3	50
357	10722	5	5	1	0	2	2	6	5	4	2	50
358	10722	5	6	1	0	2	0	6	5	5	2	50
359	10722	5	7	1	0	3	-2	6	6	5	2	50
360	10722	5	8	1	0	3	0	6	5	4	3	50
361	10722	5	9	NA	0	NA	NA	NA	NA	NA	NA	NA
362	10722	5	10	NA	0	NA	NA	NA	NA	NA	NA	NA
363	10722	5	NA	NA	0	NA	NA	NA	NA	NA	NA	NA
364	10722	6	1	1	0	2	0	6	6	6	2	50
365	10722	6	2	1	0	3	0	6	6	5	2	50
366	10722	6	3	NA	0	NA	NA	NA	NA	NA	NA	NA
367	10722	6	4	NA	0	NA	NA	NA	NA	NA	NA	NA
368	10722	6	5	1	0	2	3	7	6	6	2	50
369	10722	6	6	NA	0	NA	NA	NA	NA	NA	NA	NA
370	10722	6	7	NA	0	NA	NA	NA	NA	NA	NA	NA
371	10722	6	8	NA	0	NA	NA	NA	NA	NA	NA	NA
372	10722	6	9	NA	0	NA	NA	NA	NA	NA	NA	NA
373	10722	6	10	NA	0	NA	NA	NA	NA	NA	NA	NA
374	10722	6	NA	NA	0	NA	NA	NA	NA	NA	NA	NA
375	10722	7	1	NA	0	NA	NA	NA	NA	NA	NA	NA
376	10722	7	2	NA	0	NA	NA	NA	NA	NA	NA	NA
377	10722	7	3	NA	0	NA	NA	NA	NA	NA	NA	NA
378	10722	7	4	NA	0	NA	NA	NA	NA	NA	NA	NA
379	10722	7	5	NA	0	NA	NA	NA	NA	NA	NA	NA
380	10722	7	6	NA	0	NA	NA	NA	NA	NA	NA	NA
381	10722	7	7	NA	0	NA	NA	NA	NA	NA	NA	NA
382	10722	7	8	NA	0	NA	NA	NA	NA	NA	NA	NA
383	10722	7	9	NA	0	NA	NA	NA	NA	NA	NA	NA
384	10722	7	10	NA	0	NA	NA	NA	NA	NA	NA	NA
385	10722	7	NA	NA	0	NA	NA	NA	NA	NA	NA	NA
386	10722	8	1	NA	0	NA	NA	NA	NA	NA	NA	NA
387	10722	8	2	NA	0	NA	NA	NA	NA	NA	NA	NA
388	10722	8	3	NA	0	NA	NA	NA	NA	NA	NA	NA
389	10722	8	4	NA	0	NA	NA	NA	NA	NA	NA	NA
390	10722	8	5	NA	0	NA	NA	NA	NA	NA	NA	NA
391	10722	8	6	NA	0	NA	NA	NA	NA	NA	NA	NA
392	10722	8	7	NA	0	NA	NA	NA	NA	NA	NA	NA
393	10722	8	8	NA	0	NA	NA	NA	NA	NA	NA	NA
394	10722	8	9	NA	0	NA	NA	NA	NA	NA	NA	NA
395	10722	8	10	NA	0	NA	NA	NA	NA	NA	NA	NA
396	10722	8	NA	NA	0	NA	NA	NA	NA	NA	NA	NA
397	10722	9	1	NA	0	NA	NA	NA	NA	NA	NA	NA
398	10722	9	2	NA	0	NA	NA	NA	NA	NA	NA	NA
399	10722	9	3	NA	0	NA	NA	NA	NA	NA	NA	NA
400	10722	9	4	NA	0	NA	NA	NA	NA	NA	NA	NA
401	10722	9	5	NA	0	NA	NA	NA	NA	NA	NA	NA
402	10722	9	6	NA	0	NA	NA	NA	NA	NA	NA	NA
403	10722	9	7	NA	0	NA	NA	NA	NA	NA	NA	NA
404	10722	9	8	NA	0	NA	NA	NA	NA	NA	NA	NA
405	10722	9	9	NA	0	NA	NA	NA	NA	NA	NA	NA
406	10722	9	10	NA	0	NA	NA	NA	NA	NA	NA	NA
407	10722	9	NA	NA	0	NA	NA	NA	NA	NA	NA	NA
408	10722	10	1	NA	0	NA	NA	NA	NA	NA	NA	NA
409	10722	10	2	NA	0	NA	NA	NA	NA	NA	NA	NA
410	10722	10	3	NA	0	NA	NA	NA	NA	NA	NA	NA
411	10722	10	4	NA	0	NA	NA	NA	NA	NA	NA	NA
412	10722	10	5	NA	0	NA	NA	NA	NA	NA	NA	NA
413	10722	10	6	NA	0	NA	NA	NA	NA	NA	NA	NA
414	10722	10	7	NA	0	NA	NA	NA	NA	NA	NA	NA
415	10722	10	8	NA	0	NA	NA	NA	NA	NA	NA	NA
416	10722	10	9	NA	0	NA	NA	NA	NA	NA	NA	NA
417	10722	10	10	NA	0	NA	NA	NA	NA	NA	NA	NA
418	10722	10	NA	NA	0	NA	NA	NA	NA	NA	NA	NA
463	10722	1	1	NA	1	NA	NA	NA	NA	NA	NA	NA
464	10722	1	2	1	1	2	2	6	7	6	2	50
465	10722	1	3	1	1	4	0	1	5	4	4	50
466	10722	1	4	1	1	6	3	5	2	4	6	50
467	10722	1	5	1	1	4	3	1	5	3	4	50
468	10722	1	6	1	1	4	3	4	5	5	3	50
469	10722	1	7	1	1	4	2	6	4	5	4	50
470	10722	1	8	1	1	4	3	1	4	4	4	50
471	10722	1	9	NA	1	NA	NA	NA	NA	NA	NA	NA
472	10722	1	10	NA	1	NA	NA	NA	NA	NA	NA	NA
473	10722	1	NA	NA	1	NA	NA	NA	NA	NA	NA	NA
474	10722	2	1	NA	1	NA	NA	NA	NA	NA	NA	NA
475	10722	2	2	NA	1	NA	NA	NA	NA	NA	NA	NA
476	10722	2	3	1	1	4	2	1	4	4	4	50
477	10722	2	4	1	1	4	-2	1	4	4	4	50
478	10722	2	5	1	1	4	3	1	4	4	4	50
479	10722	2	6	1	1	4	2	1	4	4	4	50
480	10722	2	7	1	1	4	NA	1	4	4	4	50
481	10722	2	8	1	1	6	3	1	2	2	6	50
482	10722	2	9	1	1	7	3	1	1	2	7	50
483	10722	2	10	1	1	6	3	1	2	2	6	50
484	10722	2	NA	NA	1	NA	NA	NA	NA	NA	NA	NA
485	10722	3	1	1	1	4	3	1	4	4	4	50
486	10722	3	2	1	1	4	3	1	4	2	4	50
487	10722	3	3	NA	1	NA	NA	NA	NA	NA	NA	NA
488	10722	3	4	NA	1	NA	NA	NA	NA	NA	NA	NA
489	10722	3	5	NA	1	NA	NA	NA	NA	NA	NA	NA
490	10722	3	6	NA	1	NA	NA	NA	NA	NA	NA	NA
491	10722	3	7	NA	1	NA	NA	NA	NA	NA	NA	NA
492	10722	3	8	1	1	6	3	2	2	2	6	50
493	10722	3	9	1	1	6	3	1	2	2	5	50
494	10722	3	10	1	1	2	3	2	2	2	2	50
495	10722	3	NA	NA	1	NA	NA	NA	NA	NA	NA	NA
496	10722	4	1	1	1	4	3	4	4	4	4	50
497	10722	4	2	1	1	6	2	1	2	2	6	50
498	10722	4	3	1	1	6	3	1	4	2	5	50
499	10722	4	4	1	1	6	3	1	1	2	6	50
500	10722	4	5	1	1	6	3	1	2	6	6	50
501	10722	4	6	NA	1	NA	NA	NA	NA	NA	NA	NA
502	10722	4	7	1	1	6	3	1	2	2	6	50
503	10722	4	8	NA	1	NA	NA	NA	NA	NA	NA	NA
504	10722	4	9	1	1	6	3	1	2	2	6	50
505	10722	4	10	1	1	6	3	1	2	2	6	50
506	10722	4	NA	NA	1	NA	NA	NA	NA	NA	NA	NA
507	10722	5	1	1	1	NA	NA	NA	NA	NA	NA	50
508	10722	5	2	1	1	6	3	1	2	2	5	50
509	10722	5	3	1	1	6	3	1	2	2	6	50
510	10722	5	4	1	1	6	3	1	2	2	6	50
511	10722	5	5	NA	1	NA	NA	NA	NA	NA	NA	NA
512	10722	5	6	1	1	5	3	1	2	2	6	50
513	10722	5	7	1	1	6	3	1	2	2	5	50
514	10722	5	8	1	1	6	3	2	2	2	6	50
515	10722	5	9	1	1	5	3	1	2	2	5	50
516	10722	5	10	NA	1	NA	NA	NA	NA	NA	NA	NA
517	10722	5	NA	NA	1	NA	NA	NA	NA	NA	NA	NA
518	10722	6	1	NA	1	NA	NA	NA	NA	NA	NA	NA
519	10722	6	2	NA	1	NA	NA	NA	NA	NA	NA	NA
520	10722	6	3	1	1	5	3	1	3	3	5	50
521	10722	6	4	1	1	6	2	2	2	2	6	50
522	10722	6	5	NA	1	NA	NA	NA	NA	NA	NA	NA
523	10722	6	6	1	1	5	0	1	2	2	6	50
524	10722	6	7	1	1	5	3	1	2	2	6	50
525	10722	6	8	NA	1	NA	NA	NA	NA	NA	NA	NA
526	10722	6	9	1	1	6	3	5	2	2	6	50
527	10722	6	10	NA	1	NA	NA	NA	NA	NA	NA	NA
528	10722	6	NA	NA	1	NA	NA	NA	NA	NA	NA	NA
529	10722	7	1	NA	1	NA	NA	NA	NA	NA	NA	NA
530	10722	7	2	NA	1	NA	NA	NA	NA	NA	NA	NA
531	10722	7	3	NA	1	NA	NA	NA	NA	NA	NA	NA
532	10722	7	4	NA	1	NA	NA	NA	NA	NA	NA	NA
533	10722	7	5	NA	1	NA	NA	NA	NA	NA	NA	NA
534	10722	7	6	NA	1	NA	NA	NA	NA	NA	NA	NA
535	10722	7	7	NA	1	NA	NA	NA	NA	NA	NA	NA
536	10722	7	8	NA	1	NA	NA	NA	NA	NA	NA	NA
537	10722	7	9	NA	1	NA	NA	NA	NA	NA	NA	NA
538	10722	7	10	NA	1	NA	NA	NA	NA	NA	NA	NA
539	10722	7	NA	NA	1	NA	NA	NA	NA	NA	NA	NA
540	10722	8	1	NA	1	NA	NA	NA	NA	NA	NA	NA
541	10722	8	2	NA	1	NA	NA	NA	NA	NA	NA	NA
542	10722	8	3	NA	1	NA	NA	NA	NA	NA	NA	NA
543	10722	8	4	NA	1	NA	NA	NA	NA	NA	NA	NA
544	10722	8	5	NA	1	NA	NA	NA	NA	NA	NA	NA
545	10722	8	6	NA	1	NA	NA	NA	NA	NA	NA	NA
546	10722	8	7	NA	1	NA	NA	NA	NA	NA	NA	NA
547	10722	8	8	NA	1	NA	NA	NA	NA	NA	NA	NA
548	10722	8	9	NA	1	NA	NA	NA	NA	NA	NA	NA
549	10722	8	10	NA	1	NA	NA	NA	NA	NA	NA	NA
550	10722	8	NA	NA	1	NA	NA	NA	NA	NA	NA	NA
551	10722	9	1	NA	1	NA	NA	NA	NA	NA	NA	NA
552	10722	9	2	NA	1	NA	NA	NA	NA	NA	NA	NA
553	10722	9	3	NA	1	NA	NA	NA	NA	NA	NA	NA
554	10722	9	4	NA	1	NA	NA	NA	NA	NA	NA	NA
555	10722	9	5	NA	1	NA	NA	NA	NA	NA	NA	NA
556	10722	9	6	NA	1	NA	NA	NA	NA	NA	NA	NA
557	10722	9	7	NA	1	NA	NA	NA	NA	NA	NA	NA
558	10722	9	8	NA	1	NA	NA	NA	NA	NA	NA	NA
559	10722	9	9	NA	1	NA	NA	NA	NA	NA	NA	NA
560	10722	9	10	NA	1	NA	NA	NA	NA	NA	NA	NA
561	10722	9	NA	NA	1	NA	NA	NA	NA	NA	NA	NA
562	10722	10	1	NA	1	NA	NA	NA	NA	NA	NA	NA
563	10722	10	2	NA	1	NA	NA	NA	NA	NA	NA	NA
564	10722	10	3	NA	1	NA	NA	NA	NA	NA	NA	NA
565	10722	10	4	NA	1	NA	NA	NA	NA	NA	NA	NA
566	10722	10	5	NA	1	NA	NA	NA	NA	NA	NA	NA
567	10722	10	6	NA	1	NA	NA	NA	NA	NA	NA	NA
568	10722	10	7	NA	1	NA	NA	NA	NA	NA	NA	NA
569	10722	10	8	NA	1	NA	NA	NA	NA	NA	NA	NA
570	10722	10	9	NA	1	NA	NA	NA	NA	NA	NA	NA
571	10722	10	10	NA	1	NA	NA	NA	NA	NA	NA	NA
572	10722	10	NA	NA	1	NA	NA	NA	NA	NA	NA	NA
617	10724	1	1	1	0	6	3	2	3	1	5	43
618	10724	1	2	1	0	6	2	2	2	1	5	43
619	10724	1	3	NA	0	NA	NA	NA	NA	NA	NA	NA
620	10724	1	4	1	0	5	1	2	2	1	4	43
621	10724	1	5	1	0	4	2	4	2	1	3	43
622	10724	1	6	1	0	4	1	6	4	4	2	43
623	10724	1	7	1	0	4	-1	4	3	4	4	43
624	10724	1	8	1	0	4	1	3	1	2	4	43
625	10724	1	9	1	0	4	2	4	2	4	4	43
626	10724	1	10	1	0	3	1	4	3	3	4	43
627	10724	1	NA	NA	0	NA	NA	NA	NA	NA	NA	NA
628	10724	2	1	1	0	3	1	4	2	3	2	43
629	10724	2	2	1	0	4	2	3	3	3	3	43
630	10724	2	3	1	0	4	2	4	2	2	4	43
631	10724	2	4	1	0	4	1	4	2	3	2	43
632	10724	2	5	1	0	3	0	4	3	2	2	43
633	10724	2	6	1	0	4	2	5	5	3	4	43
634	10724	2	7	1	0	4	-3	4	4	3	4	43
635	10724	2	8	1	0	2	-3	6	4	4	4	43
636	10724	2	9	1	0	3	2	6	5	4	3	43
637	10724	2	10	1	0	3	2	6	6	5	4	43
638	10724	2	NA	NA	0	NA	NA	NA	NA	NA	NA	NA
639	10724	3	1	NA	0	NA	NA	NA	NA	NA	NA	NA
640	10724	3	2	NA	0	NA	NA	NA	NA	NA	NA	NA
641	10724	3	3	NA	0	NA	NA	NA	NA	NA	NA	NA
642	10724	3	4	1	0	4	1	4	4	3	4	43
643	10724	3	5	1	0	4	-2	5	3	4	2	43
644	10724	3	6	1	0	5	2	4	3	3	4	43
645	10724	3	7	1	0	4	1	4	4	3	2	43
646	10724	3	8	1	0	4	0	4	3	3	4	43
647	10724	3	9	1	0	4	0	3	2	3	4	43
648	10724	3	10	1	0	4	2	3	3	4	4	43
649	10724	3	NA	NA	0	NA	NA	NA	NA	NA	NA	NA
650	10724	4	1	NA	0	NA	NA	NA	NA	NA	NA	NA
651	10724	4	2	NA	0	NA	NA	NA	NA	NA	NA	NA
652	10724	4	3	1	0	2	2	NA	3	3	3	43
653	10724	4	4	1	0	3	1	4	3	3	4	43
654	10724	4	5	1	0	4	2	3	3	3	4	43
655	10724	4	6	1	0	3	0	4	3	4	4	43
656	10724	4	7	1	0	5	3	4	3	3	5	43
657	10724	4	8	1	0	4	0	5	3	3	2	43
658	10724	4	9	1	0	4	1	6	3	3	3	43
659	10724	4	10	1	0	1	2	4	4	5	3	43
660	10724	4	NA	NA	0	NA	NA	NA	NA	NA	NA	NA
661	10724	5	1	1	0	4	2	4	4	2	4	43
662	10724	5	2	NA	0	NA	NA	NA	NA	NA	NA	NA
663	10724	5	3	1	0	4	1	4	3	3	3	43
664	10724	5	4	NA	0	NA	NA	NA	NA	NA	NA	NA
665	10724	5	5	1	0	2	1	6	5	5	2	43
666	10724	5	6	1	0	2	1	5	5	4	2	43
667	10724	5	7	1	0	2	0	5	3	5	3	43
668	10724	5	8	1	0	2	-1	5	4	3	4	43
669	10724	5	9	1	0	3	1	6	4	4	4	43
670	10724	5	10	1	0	1	2	4	3	4	4	43
671	10724	5	NA	NA	0	NA	NA	NA	NA	NA	NA	NA
672	10724	6	1	1	0	4	0	4	4	3	4	43
673	10724	6	2	1	0	4	3	4	3	2	4	43
674	10724	6	3	1	0	4	3	4	3	3	3	43
675	10724	6	4	1	0	4	3	4	3	2	4	43
676	10724	6	5	1	0	4	3	5	4	3	3	43
677	10724	6	6	1	0	4	0	4	5	3	3	43
678	10724	6	7	1	0	4	2	5	2	4	3	43
679	10724	6	8	1	0	4	2	4	4	2	3	43
680	10724	6	9	1	0	3	1	6	7	2	3	43
681	10724	6	10	1	0	3	1	6	4	4	4	43
682	10724	6	NA	NA	0	NA	NA	NA	NA	NA	NA	NA
683	10724	7	1	NA	0	NA	NA	NA	NA	NA	NA	NA
684	10724	7	2	NA	0	NA	NA	NA	NA	NA	NA	NA
685	10724	7	3	NA	0	NA	NA	NA	NA	NA	NA	NA
686	10724	7	4	NA	0	NA	NA	NA	NA	NA	NA	NA
687	10724	7	5	NA	0	NA	NA	NA	NA	NA	NA	NA
688	10724	7	6	NA	0	NA	NA	NA	NA	NA	NA	NA
689	10724	7	7	NA	0	NA	NA	NA	NA	NA	NA	NA
690	10724	7	8	NA	0	NA	NA	NA	NA	NA	NA	NA
691	10724	7	9	NA	0	NA	NA	NA	NA	NA	NA	NA
692	10724	7	10	NA	0	NA	NA	NA	NA	NA	NA	NA
693	10724	7	NA	NA	0	NA	NA	NA	NA	NA	NA	NA
694	10724	8	1	NA	0	NA	NA	NA	NA	NA	NA	NA
695	10724	8	2	NA	0	NA	NA	NA	NA	NA	NA	NA
696	10724	8	3	NA	0	NA	NA	NA	NA	NA	NA	NA
697	10724	8	4	NA	0	NA	NA	NA	NA	NA	NA	NA
698	10724	8	5	NA	0	NA	NA	NA	NA	NA	NA	NA
699	10724	8	6	NA	0	NA	NA	NA	NA	NA	NA	NA
700	10724	8	7	NA	0	NA	NA	NA	NA	NA	NA	NA
701	10724	8	8	NA	0	NA	NA	NA	NA	NA	NA	NA
702	10724	8	9	NA	0	NA	NA	NA	NA	NA	NA	NA
703	10724	8	10	NA	0	NA	NA	NA	NA	NA	NA	NA
704	10724	8	NA	NA	0	NA	NA	NA	NA	NA	NA	NA
705	10724	9	1	NA	0	NA	NA	NA	NA	NA	NA	NA
706	10724	9	2	NA	0	NA	NA	NA	NA	NA	NA	NA
707	10724	9	3	NA	0	NA	NA	NA	NA	NA	NA	NA
708	10724	9	4	NA	0	NA	NA	NA	NA	NA	NA	NA
709	10724	9	5	NA	0	NA	NA	NA	NA	NA	NA	NA
710	10724	9	6	NA	0	NA	NA	NA	NA	NA	NA	NA
711	10724	9	7	NA	0	NA	NA	NA	NA	NA	NA	NA
712	10724	9	8	NA	0	NA	NA	NA	NA	NA	NA	NA
713	10724	9	9	NA	0	NA	NA	NA	NA	NA	NA	NA
714	10724	9	10	NA	0	NA	NA	NA	NA	NA	NA	NA
715	10724	9	NA	NA	0	NA	NA	NA	NA	NA	NA	NA
716	10724	10	1	NA	0	NA	NA	NA	NA	NA	NA	NA
717	10724	10	2	NA	0	NA	NA	NA	NA	NA	NA	NA
718	10724	10	3	NA	0	NA	NA	NA	NA	NA	NA	NA
719	10724	10	4	NA	0	NA	NA	NA	NA	NA	NA	NA
720	10724	10	5	NA	0	NA	NA	NA	NA	NA	NA	NA
721	10724	10	6	NA	0	NA	NA	NA	NA	NA	NA	NA
722	10724	10	7	NA	0	NA	NA	NA	NA	NA	NA	NA
723	10724	10	8	NA	0	NA	NA	NA	NA	NA	NA	NA
724	10724	10	9	NA	0	NA	NA	NA	NA	NA	NA	NA
725	10724	10	10	NA	0	NA	NA	NA	NA	NA	NA	NA
726	10724	10	NA	NA	0	NA	NA	NA	NA	NA	NA	NA
771	10724	1	1	NA	1	NA	NA	NA	NA	NA	NA	NA
772	10724	1	2	NA	1	NA	NA	NA	NA	NA	NA	NA
773	10724	1	3	NA	1	NA	NA	NA	NA	NA	NA	NA
774	10724	1	4	1	1	4	2	1	1	2	4	43
775	10724	1	5	1	1	5	1	3	1	1	4	43
776	10724	1	6	1	1	5	3	2	1	1	4	43
777	10724	1	7	1	1	4	2	2	2	2	4	43
778	10724	1	8	1	1	4	2	3	1	1	4	43
779	10724	1	9	1	1	4	2	1	1	1	4	43
780	10724	1	10	1	1	4	2	2	1	3	5	43
781	10724	1	NA	NA	1	NA	NA	NA	NA	NA	NA	NA
782	10724	2	1	NA	1	NA	NA	NA	NA	NA	NA	NA
783	10724	2	2	NA	1	NA	NA	NA	NA	NA	NA	NA
784	10724	2	3	1	1	5	-1	3	2	1	4	43
785	10724	2	4	NA	1	NA	NA	NA	NA	NA	NA	NA
786	10724	2	5	1	1	6	3	4	4	1	4	43
787	10724	2	6	1	1	5	1	5	4	1	4	43
788	10724	2	7	1	1	7	0	4	4	1	4	43
789	10724	2	8	1	1	6	3	2	2	1	4	43
790	10724	2	9	1	1	5	3	1	2	1	4	43
791	10724	2	10	1	1	6	3	2	1	1	7	43
792	10724	2	NA	NA	1	NA	NA	NA	NA	NA	NA	NA
793	10724	3	1	1	1	5	2	2	2	1	4	43
794	10724	3	2	1	1	5	NA	2	3	1	3	43
795	10724	3	3	1	1	3	-3	4	2	3	3	43
796	10724	3	4	1	1	4	2	4	3	2	4	43
797	10724	3	5	1	1	4	1	1	2	2	4	43
798	10724	3	6	1	1	4	2	3	3	1	4	43
799	10724	3	7	1	1	4	2	2	4	2	4	43
800	10724	3	8	NA	1	NA	NA	NA	NA	NA	NA	NA
801	10724	3	9	1	1	5	2	4	3	1	5	43
802	10724	3	10	1	1	4	3	4	2	1	4	43
803	10724	3	NA	NA	1	NA	NA	NA	NA	NA	NA	NA
804	10724	4	1	1	1	6	2	1	2	1	5	43
805	10724	4	2	1	1	5	2	1	2	1	4	43
806	10724	4	3	1	1	4	1	1	2	1	3	43
807	10724	4	4	1	1	2	2	3	4	2	2	43
808	10724	4	5	1	1	5	2	3	1	1	4	43
809	10724	4	6	1	1	6	2	2	2	1	5	43
810	10724	4	7	1	1	5	1	3	3	1	4	43
811	10724	4	8	1	1	6	0	1	1	1	5	43
812	10724	4	9	1	1	5	2	3	3	1	4	43
813	10724	4	10	1	1	5	1	2	3	1	4	43
814	10724	4	NA	NA	1	NA	NA	NA	NA	NA	NA	NA
815	10724	5	1	1	1	4	2	2	1	1	3	43
816	10724	5	2	1	1	4	2	3	2	1	4	43
817	10724	5	3	1	1	4	2	2	2	2	3	43
818	10724	5	4	1	1	4	2	3	2	2	3	43
819	10724	5	5	1	1	2	1	7	7	6	1	43
820	10724	5	6	1	1	4	2	5	4	4	4	43
821	10724	5	7	1	1	4	1	4	4	3	4	43
822	10724	5	8	1	1	4	1	3	3	3	5	43
823	10724	5	9	1	1	3	1	6	4	4	3	43
824	10724	5	10	1	1	4	1	3	2	3	5	43
825	10724	5	NA	NA	1	NA	NA	NA	NA	NA	NA	NA
826	10724	6	1	1	1	4	2	NA	3	1	4	43
827	10724	6	2	1	1	3	1	4	4	3	3	43
828	10724	6	3	1	1	1	2	4	4	4	4	43
829	10724	6	4	1	1	3	2	4	4	4	3	43
830	10724	6	5	1	1	2	1	5	5	6	3	43
831	10724	6	6	1	1	2	-2	7	6	5	3	43
832	10724	6	7	NA	1	NA	NA	NA	NA	NA	NA	NA
833	10724	6	8	1	1	3	1	4	4	4	4	43
834	10724	6	9	NA	1	NA	NA	NA	NA	NA	NA	NA
835	10724	6	10	1	1	4	1	2	3	3	4	43
836	10724	6	NA	NA	1	NA	NA	NA	NA	NA	NA	NA
837	10724	7	1	NA	1	NA	NA	NA	NA	NA	NA	NA
838	10724	7	2	NA	1	NA	NA	NA	NA	NA	NA	NA
839	10724	7	3	NA	1	NA	NA	NA	NA	NA	NA	NA
840	10724	7	4	NA	1	NA	NA	NA	NA	NA	NA	NA
841	10724	7	5	NA	1	NA	NA	NA	NA	NA	NA	NA
842	10724	7	6	NA	1	NA	NA	NA	NA	NA	NA	NA
843	10724	7	7	NA	1	NA	NA	NA	NA	NA	NA	NA
844	10724	7	8	NA	1	NA	NA	NA	NA	NA	NA	NA
845	10724	7	9	NA	1	NA	NA	NA	NA	NA	NA	NA
846	10724	7	10	NA	1	NA	NA	NA	NA	NA	NA	NA
847	10724	7	NA	NA	1	NA	NA	NA	NA	NA	NA	NA
848	10724	8	1	NA	1	NA	NA	NA	NA	NA	NA	NA
849	10724	8	2	NA	1	NA	NA	NA	NA	NA	NA	NA
850	10724	8	3	NA	1	NA	NA	NA	NA	NA	NA	NA
851	10724	8	4	NA	1	NA	NA	NA	NA	NA	NA	NA
852	10724	8	5	NA	1	NA	NA	NA	NA	NA	NA	NA
853	10724	8	6	NA	1	NA	NA	NA	NA	NA	NA	NA
854	10724	8	7	NA	1	NA	NA	NA	NA	NA	NA	NA
855	10724	8	8	NA	1	NA	NA	NA	NA	NA	NA	NA
856	10724	8	9	NA	1	NA	NA	NA	NA	NA	NA	NA
857	10724	8	10	NA	1	NA	NA	NA	NA	NA	NA	NA
858	10724	8	NA	NA	1	NA	NA	NA	NA	NA	NA	NA
859	10724	9	1	NA	1	NA	NA	NA	NA	NA	NA	NA
860	10724	9	2	NA	1	NA	NA	NA	NA	NA	NA	NA
861	10724	9	3	NA	1	NA	NA	NA	NA	NA	NA	NA
862	10724	9	4	NA	1	NA	NA	NA	NA	NA	NA	NA
863	10724	9	5	NA	1	NA	NA	NA	NA	NA	NA	NA
864	10724	9	6	NA	1	NA	NA	NA	NA	NA	NA	NA
865	10724	9	7	NA	1	NA	NA	NA	NA	NA	NA	NA
866	10724	9	8	NA	1	NA	NA	NA	NA	NA	NA	NA
867	10724	9	9	NA	1	NA	NA	NA	NA	NA	NA	NA
868	10724	9	10	NA	1	NA	NA	NA	NA	NA	NA	NA
869	10724	9	NA	NA	1	NA	NA	NA	NA	NA	NA	NA
870	10724	10	1	NA	1	NA	NA	NA	NA	NA	NA	NA
871	10724	10	2	NA	1	NA	NA	NA	NA	NA	NA	NA
872	10724	10	3	NA	1	NA	NA	NA	NA	NA	NA	NA
873	10724	10	4	NA	1	NA	NA	NA	NA	NA	NA	NA
874	10724	10	5	NA	1	NA	NA	NA	NA	NA	NA	NA
875	10724	10	6	NA	1	NA	NA	NA	NA	NA	NA	NA
876	10724	10	7	NA	1	NA	NA	NA	NA	NA	NA	NA
877	10724	10	8	NA	1	NA	NA	NA	NA	NA	NA	NA
878	10724	10	9	NA	1	NA	NA	NA	NA	NA	NA	NA
879	10724	10	10	NA	1	NA	NA	NA	NA	NA	NA	NA
880	10724	10	NA	NA	1	NA	NA	NA	NA	NA	NA	NA
925	10725	1	1	1	0	2	-2	4	2	4	4	42
926	10725	1	2	1	0	3	2	3	2	4	2	42
927	10725	1	3	1	0	3	0	3	1	4	3	42
928	10725	1	4	1	0	2	2	5	3	3	2	42
929	10725	1	5	NA	0	NA	NA	NA	NA	NA	NA	NA
930	10725	1	6	1	0	5	3	2	1	2	1	42
931	10725	1	7	1	0	2	2	3	4	4	2	42
932	10725	1	8	1	0	4	2	2	2	3	5	42
933	10725	1	9	1	0	3	2	2	2	3	5	42
934	10725	1	10	NA	0	NA	NA	NA	NA	NA	NA	NA
935	10725	1	NA	NA	0	NA	NA	NA	NA	NA	NA	NA
936	10725	2	1	1	0	2	1	5	5	4	2	42
937	10725	2	2	NA	0	NA	NA	NA	NA	NA	NA	NA
938	10725	2	3	NA	0	NA	NA	NA	NA	NA	NA	NA
939	10725	2	4	1	0	2	-2	5	5	6	2	42
940	10725	2	5	1	0	4	1	2	2	3	2	42
941	10725	2	6	1	0	2	0	4	2	4	3	42
942	10725	2	7	1	0	2	0	5	2	5	2	42
943	10725	2	8	1	0	3	-3	4	2	4	2	42
944	10725	2	9	NA	0	NA	NA	NA	NA	NA	NA	NA
945	10725	2	10	NA	0	NA	NA	NA	NA	NA	NA	NA
946	10725	2	NA	NA	0	NA	NA	NA	NA	NA	NA	NA
947	10725	3	1	NA	0	NA	NA	NA	NA	NA	NA	NA
948	10725	3	2	NA	0	NA	NA	NA	NA	NA	NA	NA
949	10725	3	3	NA	0	NA	NA	NA	NA	NA	NA	NA
950	10725	3	4	NA	0	NA	NA	NA	NA	NA	NA	NA
951	10725	3	5	NA	0	NA	NA	NA	NA	NA	NA	NA
952	10725	3	6	NA	0	NA	NA	NA	NA	NA	NA	NA
953	10725	3	7	1	0	3	0	4	2	4	2	42
954	10725	3	8	1	0	3	1	4	3	4	4	42
955	10725	3	9	1	0	3	1	4	2	4	2	42
956	10725	3	10	NA	0	NA	NA	NA	NA	NA	NA	NA
957	10725	3	NA	NA	0	NA	NA	NA	NA	NA	NA	NA
958	10725	4	1	1	0	2	0	4	2	4	2	42
959	10725	4	2	1	0	NA	1	4	3	5	2	42
960	10725	4	3	1	0	4	1	2	1	4	5	42
961	10725	4	4	1	0	2	0	5	5	6	2	42
962	10725	4	5	NA	0	NA	NA	NA	NA	NA	NA	NA
963	10725	4	6	NA	0	NA	NA	NA	NA	NA	NA	NA
964	10725	4	7	1	0	2	0	4	3	4	3	42
965	10725	4	8	NA	0	NA	NA	NA	NA	NA	NA	NA
966	10725	4	9	NA	0	NA	NA	NA	NA	NA	NA	NA
967	10725	4	10	NA	0	NA	NA	NA	NA	NA	NA	NA
968	10725	4	NA	NA	0	NA	NA	NA	NA	NA	NA	NA
969	10725	5	1	1	0	2	3	3	2	4	3	42
970	10725	5	2	NA	0	NA	NA	NA	NA	NA	NA	NA
971	10725	5	3	NA	0	NA	NA	NA	NA	NA	NA	NA
972	10725	5	4	NA	0	NA	NA	NA	NA	NA	NA	NA
973	10725	5	5	1	0	4	1	2	2	3	3	42
974	10725	5	6	1	0	2	-1	4	3	3	2	42
975	10725	5	7	1	0	5	0	2	2	2	1	42
976	10725	5	8	NA	0	NA	NA	NA	NA	NA	NA	NA
977	10725	5	9	1	0	3	2	3	4	2	2	42
978	10725	5	10	1	0	5	2	3	1	2	5	42
979	10725	5	NA	NA	0	NA	NA	NA	NA	NA	NA	NA
980	10725	6	1	1	0	3	1	4	4	4	2	42
981	10725	6	2	1	0	2	-1	4	2	4	3	42
982	10725	6	3	1	0	4	0	5	2	4	3	42
983	10725	6	4	1	0	3	1	4	3	5	4	42
984	10725	6	5	1	0	3	0	4	3	4	2	42
985	10725	6	6	1	0	4	-2	3	4	3	3	42
986	10725	6	7	1	0	3	0	3	3	4	3	42
987	10725	6	8	NA	0	NA	NA	NA	NA	NA	NA	NA
988	10725	6	9	NA	0	NA	NA	NA	NA	NA	NA	NA
989	10725	6	10	NA	0	NA	NA	NA	NA	NA	NA	NA
990	10725	6	NA	NA	0	NA	NA	NA	NA	NA	NA	NA
991	10725	7	1	NA	0	NA	NA	NA	NA	NA	NA	NA
992	10725	7	2	NA	0	NA	NA	NA	NA	NA	NA	NA
993	10725	7	3	NA	0	NA	NA	NA	NA	NA	NA	NA
994	10725	7	4	NA	0	NA	NA	NA	NA	NA	NA	NA
995	10725	7	5	NA	0	NA	NA	NA	NA	NA	NA	NA
996	10725	7	6	NA	0	NA	NA	NA	NA	NA	NA	NA
997	10725	7	7	NA	0	NA	NA	NA	NA	NA	NA	NA
998	10725	7	8	NA	0	NA	NA	NA	NA	NA	NA	NA
999	10725	7	9	NA	0	NA	NA	NA	NA	NA	NA	NA
1000	10725	7	10	NA	0	NA	NA	NA	NA	NA	NA	NA
1001	10725	7	NA	NA	0	NA	NA	NA	NA	NA	NA	NA
1002	10725	8	1	NA	0	NA	NA	NA	NA	NA	NA	NA
1003	10725	8	2	NA	0	NA	NA	NA	NA	NA	NA	NA
1004	10725	8	3	NA	0	NA	NA	NA	NA	NA	NA	NA
1005	10725	8	4	NA	0	NA	NA	NA	NA	NA	NA	NA
1006	10725	8	5	NA	0	NA	NA	NA	NA	NA	NA	NA
1007	10725	8	6	NA	0	NA	NA	NA	NA	NA	NA	NA
1008	10725	8	7	NA	0	NA	NA	NA	NA	NA	NA	NA
1009	10725	8	8	NA	0	NA	NA	NA	NA	NA	NA	NA
1010	10725	8	9	NA	0	NA	NA	NA	NA	NA	NA	NA
1011	10725	8	10	NA	0	NA	NA	NA	NA	NA	NA	NA
1012	10725	8	NA	NA	0	NA	NA	NA	NA	NA	NA	NA
1013	10725	9	1	NA	0	NA	NA	NA	NA	NA	NA	NA
1014	10725	9	2	NA	0	NA	NA	NA	NA	NA	NA	NA
1015	10725	9	3	NA	0	NA	NA	NA	NA	NA	NA	NA
1016	10725	9	4	NA	0	NA	NA	NA	NA	NA	NA	NA
1017	10725	9	5	NA	0	NA	NA	NA	NA	NA	NA	NA
1018	10725	9	6	NA	0	NA	NA	NA	NA	NA	NA	NA
1019	10725	9	7	NA	0	NA	NA	NA	NA	NA	NA	NA
1020	10725	9	8	NA	0	NA	NA	NA	NA	NA	NA	NA
1021	10725	9	9	NA	0	NA	NA	NA	NA	NA	NA	NA
1022	10725	9	10	NA	0	NA	NA	NA	NA	NA	NA	NA
1023	10725	9	NA	NA	0	NA	NA	NA	NA	NA	NA	NA
1024	10725	10	1	NA	0	NA	NA	NA	NA	NA	NA	NA
1025	10725	10	2	NA	0	NA	NA	NA	NA	NA	NA	NA
1026	10725	10	3	NA	0	NA	NA	NA	NA	NA	NA	NA
1027	10725	10	4	NA	0	NA	NA	NA	NA	NA	NA	NA
1028	10725	10	5	NA	0	NA	NA	NA	NA	NA	NA	NA
1029	10725	10	6	NA	0	NA	NA	NA	NA	NA	NA	NA
1030	10725	10	7	NA	0	NA	NA	NA	NA	NA	NA	NA
1031	10725	10	8	NA	0	NA	NA	NA	NA	NA	NA	NA
1032	10725	10	9	NA	0	NA	NA	NA	NA	NA	NA	NA
1033	10725	10	10	NA	0	NA	NA	NA	NA	NA	NA	NA
1034	10725	10	NA	NA	0	NA	NA	NA	NA	NA	NA	NA
1079	10725	1	1	NA	1	NA	NA	NA	NA	NA	NA	NA
1080	10725	1	2	NA	1	NA	NA	NA	NA	NA	NA	NA
1081	10725	1	3	NA	1	NA	NA	NA	NA	NA	NA	NA
1082	10725	1	4	NA	1	NA	NA	NA	NA	NA	NA	NA
1083	10725	1	5	NA	1	NA	NA	NA	NA	NA	NA	NA
1084	10725	1	6	NA	1	NA	NA	NA	NA	NA	NA	NA
1085	10725	1	7	NA	1	NA	NA	NA	NA	NA	NA	NA
1086	10725	1	8	NA	1	NA	NA	NA	NA	NA	NA	NA
1087	10725	1	9	NA	1	NA	NA	NA	NA	NA	NA	NA
1088	10725	1	10	NA	1	NA	NA	NA	NA	NA	NA	NA
1089	10725	1	NA	NA	1	NA	NA	1	NA	NA	NA	NA
1090	10725	2	1	NA	1	NA	NA	NA	NA	NA	NA	NA
1091	10725	2	2	NA	1	NA	NA	NA	NA	NA	NA	NA
1092	10725	2	3	NA	1	NA	NA	NA	NA	NA	NA	NA
1093	10725	2	4	NA	1	NA	NA	NA	NA	NA	NA	NA
1094	10725	2	5	NA	1	NA	NA	NA	NA	NA	NA	NA
1095	10725	2	6	NA	1	NA	NA	NA	NA	NA	NA	NA
1096	10725	2	7	NA	1	NA	NA	NA	NA	NA	NA	NA
1097	10725	2	8	NA	1	NA	NA	NA	NA	NA	NA	NA
1098	10725	2	9	NA	1	NA	NA	NA	NA	NA	NA	NA
1099	10725	2	10	NA	1	NA	NA	NA	NA	NA	NA	NA
1100	10725	2	NA	NA	1	NA	NA	1	NA	NA	NA	NA
1101	10725	3	1	NA	1	NA	NA	NA	NA	NA	NA	NA
1102	10725	3	2	NA	1	NA	NA	NA	NA	NA	NA	NA
1103	10725	3	3	NA	1	NA	NA	NA	NA	NA	NA	NA
1104	10725	3	4	NA	1	NA	NA	NA	NA	NA	NA	NA
1105	10725	3	5	NA	1	NA	NA	NA	NA	NA	NA	NA
1106	10725	3	6	NA	1	NA	NA	NA	NA	NA	NA	NA
1107	10725	3	7	NA	1	NA	NA	NA	NA	NA	NA	NA
1108	10725	3	8	NA	1	NA	NA	NA	NA	NA	NA	NA
1109	10725	3	9	NA	1	NA	NA	NA	NA	NA	NA	NA
1110	10725	3	10	NA	1	NA	NA	NA	NA	NA	NA	NA
1111	10725	3	NA	NA	1	NA	NA	1	NA	NA	NA	NA
1112	10725	4	1	NA	1	NA	NA	NA	NA	NA	NA	NA
1113	10725	4	2	NA	1	NA	NA	NA	NA	NA	NA	NA
1114	10725	4	3	NA	1	NA	NA	NA	NA	NA	NA	NA
1115	10725	4	4	NA	1	NA	NA	NA	NA	NA	NA	NA
1116	10725	4	5	NA	1	NA	NA	NA	NA	NA	NA	NA
1117	10725	4	6	NA	1	NA	NA	NA	NA	NA	NA	NA
1118	10725	4	7	NA	1	NA	NA	NA	NA	NA	NA	NA
1119	10725	4	8	NA	1	NA	NA	NA	NA	NA	NA	NA
1120	10725	4	9	NA	1	NA	NA	NA	NA	NA	NA	NA
1121	10725	4	10	NA	1	NA	NA	NA	NA	NA	NA	NA
1122	10725	4	NA	NA	1	NA	NA	1	NA	NA	NA	NA
1123	10725	5	1	NA	1	NA	NA	NA	NA	NA	NA	NA
1124	10725	5	2	NA	1	NA	NA	NA	NA	NA	NA	NA
1125	10725	5	3	NA	1	NA	NA	NA	NA	NA	NA	NA
1126	10725	5	4	NA	1	NA	NA	NA	NA	NA	NA	NA
1127	10725	5	5	NA	1	NA	NA	NA	NA	NA	NA	NA
1128	10725	5	6	NA	1	NA	NA	NA	NA	NA	NA	NA
1129	10725	5	7	NA	1	NA	NA	NA	NA	NA	NA	NA
1130	10725	5	8	NA	1	NA	NA	NA	NA	NA	NA	NA
1131	10725	5	9	NA	1	NA	NA	NA	NA	NA	NA	NA
1132	10725	5	10	NA	1	NA	NA	NA	NA	NA	NA	NA
1133	10725	5	NA	NA	1	NA	NA	1	NA	NA	NA	NA
1134	10725	6	1	NA	1	NA	NA	NA	NA	NA	NA	NA
1135	10725	6	2	NA	1	NA	NA	NA	NA	NA	NA	NA
1136	10725	6	3	NA	1	NA	NA	NA	NA	NA	NA	NA
1137	10725	6	4	NA	1	NA	NA	NA	NA	NA	NA	NA
1138	10725	6	5	NA	1	NA	NA	NA	NA	NA	NA	NA
1139	10725	6	6	NA	1	NA	NA	NA	NA	NA	NA	NA
1140	10725	6	7	NA	1	NA	NA	NA	NA	NA	NA	NA
1141	10725	6	8	NA	1	NA	NA	NA	NA	NA	NA	NA
1142	10725	6	9	NA	1	NA	NA	NA	NA	NA	NA	NA
1143	10725	6	10	NA	1	NA	NA	NA	NA	NA	NA	NA
1144	10725	6	NA	NA	1	NA	NA	1	NA	NA	NA	NA
1145	10725	7	1	NA	1	NA	NA	NA	NA	NA	NA	NA
1146	10725	7	2	NA	1	NA	NA	NA	NA	NA	NA	NA
1147	10725	7	3	NA	1	NA	NA	NA	NA	NA	NA	NA
1148	10725	7	4	NA	1	NA	NA	NA	NA	NA	NA	NA
1149	10725	7	5	NA	1	NA	NA	NA	NA	NA	NA	NA
1150	10725	7	6	NA	1	NA	NA	NA	NA	NA	NA	NA
1151	10725	7	7	NA	1	NA	NA	NA	NA	NA	NA	NA
1152	10725	7	8	NA	1	NA	NA	NA	NA	NA	NA	NA
1153	10725	7	9	NA	1	NA	NA	NA	NA	NA	NA	NA
1154	10725	7	10	NA	1	NA	NA	NA	NA	NA	NA	NA
1155	10725	7	NA	NA	1	NA	NA	NA	NA	NA	NA	NA
1156	10725	8	1	NA	1	NA	NA	NA	NA	NA	NA	NA
1157	10725	8	2	NA	1	NA	NA	NA	NA	NA	NA	NA
1158	10725	8	3	NA	1	NA	NA	NA	NA	NA	NA	NA
1159	10725	8	4	NA	1	NA	NA	NA	NA	NA	NA	NA
1160	10725	8	5	NA	1	NA	NA	NA	NA	NA	NA	NA
1161	10725	8	6	NA	1	NA	NA	NA	NA	NA	NA	NA
1162	10725	8	7	NA	1	NA	NA	NA	NA	NA	NA	NA
1163	10725	8	8	NA	1	NA	NA	NA	NA	NA	NA	NA
1164	10725	8	9	NA	1	NA	NA	NA	NA	NA	NA	NA
1165	10725	8	10	NA	1	NA	NA	NA	NA	NA	NA	NA
1166	10725	8	NA	NA	1	NA	NA	NA	NA	NA	NA	NA
1167	10725	9	1	NA	1	NA	NA	NA	NA	NA	NA	NA
1168	10725	9	2	NA	1	NA	NA	NA	NA	NA	NA	NA
1169	10725	9	3	NA	1	NA	NA	NA	NA	NA	NA	NA
1170	10725	9	4	NA	1	NA	NA	NA	NA	NA	NA	NA
1171	10725	9	5	NA	1	NA	NA	NA	NA	NA	NA	NA
1172	10725	9	6	NA	1	NA	NA	NA	NA	NA	NA	NA
1173	10725	9	7	NA	1	NA	NA	NA	NA	NA	NA	NA
1174	10725	9	8	NA	1	NA	NA	NA	NA	NA	NA	NA
1175	10725	9	9	NA	1	NA	NA	NA	NA	NA	NA	NA
1176	10725	9	10	NA	1	NA	NA	NA	NA	NA	NA	NA
1177	10725	9	NA	NA	1	NA	NA	NA	NA	NA	NA	NA
1178	10725	10	1	NA	1	NA	NA	NA	NA	NA	NA	NA
1179	10725	10	2	NA	1	NA	NA	NA	NA	NA	NA	NA
1180	10725	10	3	NA	1	NA	NA	NA	NA	NA	NA	NA
1181	10725	10	4	NA	1	NA	NA	NA	NA	NA	NA	NA
1182	10725	10	5	NA	1	NA	NA	NA	NA	NA	NA	NA
1183	10725	10	6	NA	1	NA	NA	NA	NA	NA	NA	NA
1184	10725	10	7	NA	1	NA	NA	NA	NA	NA	NA	NA
1185	10725	10	8	NA	1	NA	NA	NA	NA	NA	NA	NA
1186	10725	10	9	NA	1	NA	NA	NA	NA	NA	NA	NA
1187	10725	10	10	NA	1	NA	NA	NA	NA	NA	NA	NA
1188	10725	10	NA	NA	1	NA	NA	NA	NA	NA	NA	NA
1233	10726	1	1	0	0	1	-2	6	2	6	2	40
1234	10726	1	2	0	0	2	0	6	2	6	2	40
1235	10726	1	3	0	0	2	1	6	4	6	2	40
1236	10726	1	4	0	0	2	0	6	2	2	2	40
1237	10726	1	5	0	0	2	1	5	2	3	2	40
1238	10726	1	6	0	0	1	1	6	2	7	2	40
1239	10726	1	7	NA	0	NA	NA	NA	NA	NA	NA	NA
1240	10726	1	8	0	0	2	2	2	2	2	4	40
1241	10726	1	9	0	0	3	1	2	2	4	4	40
1242	10726	1	10	0	0	4	2	2	1	2	4	40
1243	10726	1	NA	NA	0	NA	NA	NA	NA	NA	NA	NA
1244	10726	2	1	NA	0	NA	NA	NA	NA	NA	NA	NA
1245	10726	2	2	NA	0	NA	NA	NA	NA	NA	NA	NA
1246	10726	2	3	NA	0	NA	NA	NA	NA	NA	NA	NA
1247	10726	2	4	0	0	2	1	4	2	6	2	40
1248	10726	2	5	0	0	4	1	4	1	4	4	40
1249	10726	2	6	0	0	2	1	6	3	7	2	40
1250	10726	2	7	0	0	1	1	4	2	4	3	40
1251	10726	2	8	0	0	2	2	6	5	5	2	40
1252	10726	2	9	0	0	4	1	4	2	4	4	40
1253	10726	2	10	0	0	2	1	4	2	2	2	40
1254	10726	2	NA	NA	0	NA	NA	NA	NA	NA	NA	NA
1255	10726	3	1	0	0	2	2	3	2	4	2	40
1256	10726	3	2	0	0	2	1	3	2	5	2	40
1257	10726	3	3	0	0	2	1	3	2	4	2	40
1258	10726	3	4	0	0	2	2	2	2	3	2	40
1259	10726	3	5	0	0	2	-1	5	2	7	2	40
1260	10726	3	6	0	0	2	0	5	2	6	2	40
1261	10726	3	7	0	0	2	2	3	2	2	3	40
1262	10726	3	8	0	0	4	2	2	2	5	4	40
1263	10726	3	9	0	0	2	2	5	2	6	2	40
1264	10726	3	10	0	0	2	2	5	2	4	3	40
1265	10726	3	NA	NA	0	NA	NA	NA	NA	NA	NA	NA
1266	10726	4	1	NA	0	NA	NA	NA	NA	NA	NA	NA
1267	10726	4	2	NA	0	NA	NA	NA	NA	NA	NA	NA
1268	10726	4	3	0	0	2	1	5	4	6	2	40
1269	10726	4	4	0	0	2	1	4	3	4	2	40
1270	10726	4	5	0	0	3	1	6	2	4	2	40
1271	10726	4	6	0	0	2	-1	5	2	6	2	40
1272	10726	4	7	0	0	NA	0	NA	NA	NA	NA	40
1273	10726	4	8	0	0	2	2	4	2	5	2	40
1274	10726	4	9	0	0	3	2	3	2	4	5	40
1275	10726	4	10	0	0	4	2	3	2	2	4	40
1276	10726	4	NA	NA	0	NA	NA	NA	NA	NA	NA	NA
1277	10726	5	1	NA	0	NA	NA	NA	NA	NA	NA	NA
1278	10726	5	2	0	0	2	1	3	2	4	2	40
1279	10726	5	3	NA	0	NA	NA	NA	NA	NA	NA	NA
1280	10726	5	4	0	0	2	1	3	2	4	2	40
1281	10726	5	5	0	0	3	0	5	2	4	2	40
1282	10726	5	6	0	0	4	2	2	2	3	4	40
1283	10726	5	7	0	0	4	2	2	2	2	4	40
1284	10726	5	8	NA	0	NA	NA	NA	NA	NA	NA	NA
1285	10726	5	9	0	0	2	1	4	5	5	3	40
1286	10726	5	10	0	0	2	2	3	2	2	5	40
1287	10726	5	NA	NA	0	NA	NA	NA	NA	NA	NA	NA
1288	10726	6	1	0	0	2	1	2	2	5	2	40
1289	10726	6	2	0	0	1	0	4	1	4	4	40
1290	10726	6	3	0	0	4	1	4	2	3	3	40
1291	10726	6	4	0	0	2	2	2	2	2	4	40
1292	10726	6	5	0	0	1	2	3	2	2	4	40
1293	10726	6	6	0	0	3	2	4	2	2	4	40
1294	10726	6	7	0	0	2	2	3	1	3	4	40
1295	10726	6	8	0	0	2	1	6	2	2	3	40
1296	10726	6	9	0	0	2	2	2	2	4	5	40
1297	10726	6	10	0	0	NA	NA	NA	NA	NA	NA	40
1298	10726	6	NA	NA	0	NA	NA	NA	NA	NA	NA	NA
1299	10726	7	1	NA	0	NA	NA	NA	NA	NA	NA	NA
1300	10726	7	2	NA	0	NA	NA	NA	NA	NA	NA	NA
1301	10726	7	3	NA	0	NA	NA	NA	NA	NA	NA	NA
1302	10726	7	4	NA	0	NA	NA	NA	NA	NA	NA	NA
1303	10726	7	5	NA	0	NA	NA	NA	NA	NA	NA	NA
1304	10726	7	6	NA	0	NA	NA	NA	NA	NA	NA	NA
1305	10726	7	7	NA	0	NA	NA	NA	NA	NA	NA	NA
1306	10726	7	8	NA	0	NA	NA	NA	NA	NA	NA	NA
1307	10726	7	9	NA	0	NA	NA	NA	NA	NA	NA	NA
1308	10726	7	10	NA	0	NA	NA	NA	NA	NA	NA	NA
1309	10726	7	NA	NA	0	NA	NA	NA	NA	NA	NA	NA
1310	10726	8	1	NA	0	NA	NA	NA	NA	NA	NA	NA
1311	10726	8	2	NA	0	NA	NA	NA	NA	NA	NA	NA
1312	10726	8	3	NA	0	NA	NA	NA	NA	NA	NA	NA
1313	10726	8	4	NA	0	NA	NA	NA	NA	NA	NA	NA
1314	10726	8	5	NA	0	NA	NA	NA	NA	NA	NA	NA
1315	10726	8	6	NA	0	NA	NA	NA	NA	NA	NA	NA
1316	10726	8	7	NA	0	NA	NA	NA	NA	NA	NA	NA
1317	10726	8	8	NA	0	NA	NA	NA	NA	NA	NA	NA
1318	10726	8	9	NA	0	NA	NA	NA	NA	NA	NA	NA
1319	10726	8	10	NA	0	NA	NA	NA	NA	NA	NA	NA
1320	10726	8	NA	NA	0	NA	NA	NA	NA	NA	NA	NA
1321	10726	9	1	NA	0	NA	NA	NA	NA	NA	NA	NA
1322	10726	9	2	NA	0	NA	NA	NA	NA	NA	NA	NA
1323	10726	9	3	NA	0	NA	NA	NA	NA	NA	NA	NA
1324	10726	9	4	NA	0	NA	NA	NA	NA	NA	NA	NA
1325	10726	9	5	NA	0	NA	NA	NA	NA	NA	NA	NA
1326	10726	9	6	NA	0	NA	NA	NA	NA	NA	NA	NA
1327	10726	9	7	NA	0	NA	NA	NA	NA	NA	NA	NA
1328	10726	9	8	NA	0	NA	NA	NA	NA	NA	NA	NA
1329	10726	9	9	NA	0	NA	NA	NA	NA	NA	NA	NA
1330	10726	9	10	NA	0	NA	NA	NA	NA	NA	NA	NA
1331	10726	9	NA	NA	0	NA	NA	NA	NA	NA	NA	NA
1332	10726	10	1	NA	0	NA	NA	NA	NA	NA	NA	NA
1333	10726	10	2	NA	0	NA	NA	NA	NA	NA	NA	NA
1334	10726	10	3	NA	0	NA	NA	NA	NA	NA	NA	NA
1335	10726	10	4	NA	0	NA	NA	NA	NA	NA	NA	NA
1336	10726	10	5	NA	0	NA	NA	NA	NA	NA	NA	NA
1337	10726	10	6	NA	0	NA	NA	NA	NA	NA	NA	NA
1338	10726	10	7	NA	0	NA	NA	NA	NA	NA	NA	NA
1339	10726	10	8	NA	0	NA	NA	NA	NA	NA	NA	NA
1340	10726	10	9	NA	0	NA	NA	NA	NA	NA	NA	NA
1341	10726	10	10	NA	0	NA	NA	NA	NA	NA	NA	NA
1342	10726	10	NA	NA	0	NA	NA	NA	NA	NA	NA	NA
1387	10726	1	1	0	1	1	2	2	1	2	4	40
1388	10726	1	2	0	1	1	1	4	1	4	4	40
1389	10726	1	3	NA	1	NA	NA	NA	NA	NA	NA	NA
1390	10726	1	4	NA	1	NA	NA	NA	NA	NA	NA	NA
1391	10726	1	5	0	1	1	2	7	1	4	3	40
1392	10726	1	6	0	1	1	0	6	1	3	4	40
1393	10726	1	7	0	1	3	2	2	1	2	4	40
1394	10726	1	8	0	1	2	2	4	1	2	5	40
1395	10726	1	9	0	1	1	2	4	1	2	4	40
1396	10726	1	10	0	1	1	0	1	1	3	6	40
1397	10726	1	NA	NA	1	NA	NA	NA	NA	NA	NA	NA
1398	10726	2	1	NA	1	NA	NA	NA	NA	NA	NA	NA
1399	10726	2	2	NA	1	NA	NA	NA	NA	NA	NA	NA
1400	10726	2	3	NA	1	NA	NA	NA	NA	NA	NA	NA
1401	10726	2	4	0	1	5	2	2	1	2	5	40
1402	10726	2	5	0	1	3	3	3	1	1	4	40
1403	10726	2	6	0	1	2	2	5	1	3	5	40
1404	10726	2	7	0	1	4	1	4	1	2	4	40
1405	10726	2	8	0	1	1	1	4	1	5	3	40
1406	10726	2	9	0	1	4	2	1	1	1	6	40
1407	10726	2	10	0	1	3	2	1	1	2	6	40
1408	10726	2	NA	NA	1	NA	NA	NA	NA	NA	NA	NA
1409	10726	3	1	NA	1	NA	NA	NA	NA	NA	NA	NA
1410	10726	3	2	0	1	1	0	5	1	1	5	40
1411	10726	3	3	0	1	1	0	5	1	5	4	40
1412	10726	3	4	0	1	1	0	7	1	4	4	40
1413	10726	3	5	0	1	1	2	4	1	1	4	40
1414	10726	3	6	NA	1	NA	NA	NA	NA	NA	NA	NA
1415	10726	3	7	0	1	1	0	6	1	5	3	40
1416	10726	3	8	0	1	1	-1	5	1	5	3	40
1417	10726	3	9	0	1	1	0	4	1	3	5	40
1418	10726	3	10	NA	1	NA	NA	NA	NA	NA	NA	NA
1419	10726	3	NA	NA	1	NA	NA	NA	NA	NA	NA	NA
1420	10726	4	1	NA	1	NA	NA	NA	NA	NA	NA	NA
1421	10726	4	2	0	1	1	2	3	1	1	4	40
1422	10726	4	3	0	1	1	1	4	1	4	5	40
1423	10726	4	4	0	1	1	2	5	1	1	4	40
1424	10726	4	5	0	1	1	0	4	1	1	4	40
1425	10726	4	6	0	1	1	2	4	1	4	4	40
1426	10726	4	7	0	1	1	-3	7	4	6	1	40
1427	10726	4	8	NA	1	NA	NA	NA	NA	NA	NA	NA
1428	10726	4	9	0	1	1	0	6	3	4	6	40
1429	10726	4	10	0	1	NA	NA	NA	NA	NA	NA	40
1430	10726	4	NA	NA	1	NA	NA	NA	NA	NA	NA	NA
1431	10726	5	1	0	1	4	2	3	1	2	4	40
1432	10726	5	2	0	1	4	2	2	1	2	4	40
1433	10726	5	3	0	1	2	2	7	1	5	2	40
1434	10726	5	4	NA	1	NA	NA	NA	NA	NA	NA	NA
1435	10726	5	5	0	1	1	-1	7	1	7	5	40
1436	10726	5	6	0	1	2	2	5	2	5	2	40
1437	10726	5	7	0	1	4	-2	5	1	1	3	40
1438	10726	5	8	0	1	3	3	3	3	2	4	40
1439	10726	5	9	0	1	2	-1	6	4	4	1	40
1440	10726	5	10	0	1	1	2	1	1	1	6	40
1441	10726	5	NA	NA	1	NA	NA	NA	NA	NA	NA	NA
1442	10726	6	1	0	1	1	2	6	1	4	3	40
1443	10726	6	2	0	1	3	2	4	1	1	4	40
1444	10726	6	3	0	1	4	2	1	1	1	3	40
1445	10726	6	4	0	1	NA	2	5	1	2	4	40
1446	10726	6	5	0	1	4	NA	6	1	1	5	40
1447	10726	6	6	0	1	4	2	1	1	1	5	40
1448	10726	6	7	0	1	1	2	3	1	5	4	40
1449	10726	6	8	0	1	1	2	7	3	7	3	40
1450	10726	6	9	0	1	4	2	4	1	2	5	40
1451	10726	6	10	0	1	1	2	4	1	2	5	40
1452	10726	6	NA	NA	1	NA	NA	NA	NA	NA	NA	NA
1453	10726	7	1	NA	1	NA	NA	NA	NA	NA	NA	NA
1454	10726	7	2	NA	1	NA	NA	NA	NA	NA	NA	NA
1455	10726	7	3	NA	1	NA	NA	NA	NA	NA	NA	NA
1456	10726	7	4	NA	1	NA	NA	NA	NA	NA	NA	NA
1457	10726	7	5	NA	1	NA	NA	NA	NA	NA	NA	NA
1458	10726	7	6	NA	1	NA	NA	NA	NA	NA	NA	NA
1459	10726	7	7	NA	1	NA	NA	NA	NA	NA	NA	NA
1460	10726	7	8	NA	1	NA	NA	NA	NA	NA	NA	NA
1461	10726	7	9	NA	1	NA	NA	NA	NA	NA	NA	NA
1462	10726	7	10	NA	1	NA	NA	NA	NA	NA	NA	NA
1463	10726	7	NA	NA	1	NA	NA	NA	NA	NA	NA	NA
1464	10726	8	1	NA	1	NA	NA	NA	NA	NA	NA	NA
1465	10726	8	2	NA	1	NA	NA	NA	NA	NA	NA	NA
1466	10726	8	3	NA	1	NA	NA	NA	NA	NA	NA	NA
1467	10726	8	4	NA	1	NA	NA	NA	NA	NA	NA	NA
1468	10726	8	5	NA	1	NA	NA	NA	NA	NA	NA	NA
1469	10726	8	6	NA	1	NA	NA	NA	NA	NA	NA	NA
1470	10726	8	7	NA	1	NA	NA	NA	NA	NA	NA	NA
1471	10726	8	8	NA	1	NA	NA	NA	NA	NA	NA	NA
1472	10726	8	9	NA	1	NA	NA	NA	NA	NA	NA	NA
1473	10726	8	10	NA	1	NA	NA	NA	NA	NA	NA	NA
1474	10726	8	NA	NA	1	NA	NA	NA	NA	NA	NA	NA
1475	10726	9	1	NA	1	NA	NA	NA	NA	NA	NA	NA
1476	10726	9	2	NA	1	NA	NA	NA	NA	NA	NA	NA
1477	10726	9	3	NA	1	NA	NA	NA	NA	NA	NA	NA
1478	10726	9	4	NA	1	NA	NA	NA	NA	NA	NA	NA
1479	10726	9	5	NA	1	NA	NA	NA	NA	NA	NA	NA
1480	10726	9	6	NA	1	NA	NA	NA	NA	NA	NA	NA
1481	10726	9	7	NA	1	NA	NA	NA	NA	NA	NA	NA
1482	10726	9	8	NA	1	NA	NA	NA	NA	NA	NA	NA
1483	10726	9	9	NA	1	NA	NA	NA	NA	NA	NA	NA
1484	10726	9	10	NA	1	NA	NA	NA	NA	NA	NA	NA
1485	10726	9	NA	NA	1	NA	NA	NA	NA	NA	NA	NA
1486	10726	10	1	NA	1	NA	NA	NA	NA	NA	NA	NA
1487	10726	10	2	NA	1	NA	NA	NA	NA	NA	NA	NA
1488	10726	10	3	NA	1	NA	NA	NA	NA	NA	NA	NA
1489	10726	10	4	NA	1	NA	NA	NA	NA	NA	NA	NA
1490	10726	10	5	NA	1	NA	NA	NA	NA	NA	NA	NA
1491	10726	10	6	NA	1	NA	NA	NA	NA	NA	NA	NA
1492	10726	10	7	NA	1	NA	NA	NA	NA	NA	NA	NA
1493	10726	10	8	NA	1	NA	NA	NA	NA	NA	NA	NA
1494	10726	10	9	NA	1	NA	NA	NA	NA	NA	NA	NA
1495	10726	10	10	NA	1	NA	NA	NA	NA	NA	NA	NA
1496	10726	10	NA	NA	1	NA	NA	NA	NA	NA	NA	NA
1541	10727	1	1	0	0	3	3	1	3	1	4	50
1542	10727	1	2	0	0	5	3	1	1	1	6	50
1543	10727	1	3	0	0	5	-3	1	1	1	5	50
1544	10727	1	4	0	0	4	3	1	1	2	5	50
1545	10727	1	5	0	0	5	3	1	1	1	6	50
1546	10727	1	6	0	0	4	3	1	2	1	5	50
1547	10727	1	7	NA	0	NA	NA	NA	NA	NA	NA	NA
1548	10727	1	8	0	0	4	3	1	1	1	6	50
1549	10727	1	9	0	0	4	3	1	1	1	6	50
1550	10727	1	10	0	0	4	1	1	2	1	5	50
1551	10727	1	NA	NA	0	NA	NA	NA	NA	NA	NA	NA
1552	10727	2	1	0	0	3	3	3	2	3	4	50
1553	10727	2	2	0	0	1	2	2	1	3	4	50
1554	10727	2	3	NA	0	NA	NA	NA	NA	NA	NA	NA
1555	10727	2	4	NA	0	NA	NA	NA	NA	NA	NA	NA
1556	10727	2	5	0	0	4	2	1	1	2	5	50
1557	10727	2	6	0	0	1	NA	3	2	6	3	50
1558	10727	2	7	0	0	3	3	1	2	2	5	50
1559	10727	2	8	0	0	4	3	1	1	2	5	50
1560	10727	2	9	0	0	4	3	1	1	1	6	50
1561	10727	2	10	0	0	4	1	1	1	1	6	50
1562	10727	2	NA	NA	0	NA	NA	NA	NA	NA	NA	NA
1563	10727	3	1	0	0	3	1	2	2	2	5	50
1564	10727	3	2	0	0	4	2	1	2	2	3	50
1565	10727	3	3	0	0	5	2	1	1	1	5	50
1566	10727	3	4	0	0	4	3	2	1	2	3	50
1567	10727	3	5	0	0	3	-1	2	2	1	4	50
1568	10727	3	6	0	0	3	3	2	1	2	4	50
1569	10727	3	7	0	0	4	-1	2	1	2	5	50
1570	10727	3	8	0	0	5	2	1	1	1	4	50
1571	10727	3	9	0	0	5	2	1	1	1	5	50
1572	10727	3	10	NA	0	NA	NA	NA	NA	NA	NA	NA
1573	10727	3	NA	NA	0	NA	NA	NA	NA	NA	NA	NA
1574	10727	4	1	NA	0	NA	NA	NA	NA	NA	NA	NA
1575	10727	4	2	0	0	2	-1	3	2	4	3	50
1576	10727	4	3	0	0	2	-2	3	2	5	3	50
1577	10727	4	4	0	0	5	3	1	2	2	4	50
1578	10727	4	5	0	0	1	-1	6	7	7	2	50
1579	10727	4	6	NA	0	NA	NA	NA	NA	NA	NA	NA
1580	10727	4	7	0	0	3	3	2	2	3	4	50
1581	10727	4	8	NA	0	NA	NA	NA	NA	NA	NA	NA
1582	10727	4	9	0	0	1	3	1	1	1	5	50
1583	10727	4	10	NA	0	NA	NA	NA	NA	NA	NA	NA
1584	10727	4	NA	NA	0	NA	NA	NA	NA	NA	NA	NA
1585	10727	5	1	0	0	3	-1	2	2	3	5	50
1586	10727	5	2	0	0	3	-1	1	1	4	5	50
1587	10727	5	3	0	0	3	-1	4	2	3	4	50
1588	10727	5	4	0	0	2	-1	3	2	5	4	50
1589	10727	5	5	0	0	3	0	3	1	5	4	50
1590	10727	5	6	0	0	2	1	1	2	4	4	50
1591	10727	5	7	0	0	3	1	1	1	2	4	50
1592	10727	5	8	0	0	4	3	1	1	2	5	50
1593	10727	5	9	0	0	4	-1	3	1	5	4	50
1594	10727	5	10	0	0	3	-1	1	1	2	4	50
1595	10727	5	NA	NA	0	NA	NA	NA	NA	NA	NA	NA
1596	10727	6	1	NA	0	NA	NA	NA	NA	NA	NA	NA
1597	10727	6	2	NA	0	NA	NA	NA	NA	NA	NA	NA
1598	10727	6	3	0	0	4	3	1	2	2	5	50
1599	10727	6	4	0	0	2	3	2	4	4	3	50
1600	10727	6	5	0	0	4	1	1	2	2	5	50
1601	10727	6	6	0	0	5	3	1	1	2	4	50
1602	10727	6	7	0	0	2	1	1	2	3	2	50
1603	10727	6	8	0	0	4	2	1	1	2	5	50
1604	10727	6	9	0	0	3	-1	1	1	3	5	50
1605	10727	6	10	0	0	4	3	1	1	2	5	50
1606	10727	6	NA	NA	0	NA	NA	NA	NA	NA	NA	NA
1607	10727	7	1	NA	0	NA	NA	NA	NA	NA	NA	NA
1608	10727	7	2	NA	0	NA	NA	NA	NA	NA	NA	NA
1609	10727	7	3	NA	0	NA	NA	NA	NA	NA	NA	NA
1610	10727	7	4	NA	0	NA	NA	NA	NA	NA	NA	NA
1611	10727	7	5	NA	0	NA	NA	NA	NA	NA	NA	NA
1612	10727	7	6	NA	0	NA	NA	NA	NA	NA	NA	NA
1613	10727	7	7	NA	0	NA	NA	NA	NA	NA	NA	NA
1614	10727	7	8	NA	0	NA	NA	NA	NA	NA	NA	NA
1615	10727	7	9	NA	0	NA	NA	NA	NA	NA	NA	NA
1616	10727	7	10	NA	0	NA	NA	NA	NA	NA	NA	NA
1617	10727	7	NA	NA	0	NA	NA	NA	NA	NA	NA	NA
1618	10727	8	1	NA	0	NA	NA	NA	NA	NA	NA	NA
1619	10727	8	2	NA	0	NA	NA	NA	NA	NA	NA	NA
1620	10727	8	3	NA	0	NA	NA	NA	NA	NA	NA	NA
1621	10727	8	4	NA	0	NA	NA	NA	NA	NA	NA	NA
1622	10727	8	5	NA	0	NA	NA	NA	NA	NA	NA	NA
1623	10727	8	6	NA	0	NA	NA	NA	NA	NA	NA	NA
1624	10727	8	7	NA	0	NA	NA	NA	NA	NA	NA	NA
1625	10727	8	8	NA	0	NA	NA	NA	NA	NA	NA	NA
1626	10727	8	9	NA	0	NA	NA	NA	NA	NA	NA	NA
1627	10727	8	10	NA	0	NA	NA	NA	NA	NA	NA	NA
1628	10727	8	NA	NA	0	NA	NA	NA	NA	NA	NA	NA
1629	10727	9	1	NA	0	NA	NA	NA	NA	NA	NA	NA
1630	10727	9	2	NA	0	NA	NA	NA	NA	NA	NA	NA
1631	10727	9	3	NA	0	NA	NA	NA	NA	NA	NA	NA
1632	10727	9	4	NA	0	NA	NA	NA	NA	NA	NA	NA
1633	10727	9	5	NA	0	NA	NA	NA	NA	NA	NA	NA
1634	10727	9	6	NA	0	NA	NA	NA	NA	NA	NA	NA
1635	10727	9	7	NA	0	NA	NA	NA	NA	NA	NA	NA
1636	10727	9	8	NA	0	NA	NA	NA	NA	NA	NA	NA
1637	10727	9	9	NA	0	NA	NA	NA	NA	NA	NA	NA
1638	10727	9	10	NA	0	NA	NA	NA	NA	NA	NA	NA
1639	10727	9	NA	NA	0	NA	NA	NA	NA	NA	NA	NA
1640	10727	10	1	NA	0	NA	NA	NA	NA	NA	NA	NA
1641	10727	10	2	NA	0	NA	NA	NA	NA	NA	NA	NA
1642	10727	10	3	NA	0	NA	NA	NA	NA	NA	NA	NA
1643	10727	10	4	NA	0	NA	NA	NA	NA	NA	NA	NA
1644	10727	10	5	NA	0	NA	NA	NA	NA	NA	NA	NA
1645	10727	10	6	NA	0	NA	NA	NA	NA	NA	NA	NA
1646	10727	10	7	NA	0	NA	NA	NA	NA	NA	NA	NA
1647	10727	10	8	NA	0	NA	NA	NA	NA	NA	NA	NA
1648	10727	10	9	NA	0	NA	NA	NA	NA	NA	NA	NA
1649	10727	10	10	NA	0	NA	NA	NA	NA	NA	NA	NA
1650	10727	10	NA	NA	0	NA	NA	NA	NA	NA	NA	NA
1695	10727	1	1	0	1	2	-1	6	5	5	2	50
1696	10727	1	2	0	1	3	3	4	3	4	4	50
1697	10727	1	3	NA	1	NA	NA	NA	NA	NA	NA	NA
1698	10727	1	4	0	1	3	3	5	2	4	1	50
1699	10727	1	5	0	1	1	-1	5	3	7	3	50
1700	10727	1	6	0	1	2	-1	5	2	5	1	50
1701	10727	1	7	NA	1	NA	NA	NA	NA	NA	NA	NA
1702	10727	1	8	NA	1	NA	NA	NA	NA	NA	NA	NA
1703	10727	1	9	NA	1	NA	NA	NA	NA	NA	NA	NA
1704	10727	1	10	NA	1	NA	NA	NA	NA	NA	NA	NA
1705	10727	1	NA	NA	1	NA	NA	NA	NA	NA	NA	NA
1706	10727	2	1	NA	1	NA	NA	NA	NA	NA	NA	NA
1707	10727	2	2	0	1	1	-3	7	4	7	2	50
1708	10727	2	3	NA	1	NA	NA	NA	NA	NA	NA	NA
1709	10727	2	4	0	1	1	-3	6	5	7	1	50
1710	10727	2	5	0	1	1	1	6	3	7	2	50
1711	10727	2	6	0	1	2	2	5	3	6	2	50
1712	10727	2	7	NA	1	NA	NA	NA	NA	NA	NA	NA
1713	10727	2	8	0	1	2	-3	4	4	6	NA	50
1714	10727	2	9	0	1	2	-3	4	3	6	1	50
1715	10727	2	10	NA	1	NA	NA	NA	NA	NA	NA	NA
1716	10727	2	NA	NA	1	NA	NA	NA	NA	NA	NA	NA
1717	10727	3	1	0	1	3	-1	3	3	3	3	50
1718	10727	3	2	0	1	4	3	1	2	3	3	50
1719	10727	3	3	0	1	5	2	1	2	2	4	50
1720	10727	3	4	NA	1	NA	NA	NA	NA	NA	NA	NA
1721	10727	3	5	0	1	4	3	1	2	1	4	50
1722	10727	3	6	NA	1	NA	NA	NA	NA	NA	NA	NA
1723	10727	3	7	NA	1	NA	NA	NA	NA	NA	NA	NA
1724	10727	3	8	NA	1	NA	NA	NA	NA	NA	NA	NA
1725	10727	3	9	0	1	4	3	1	1	2	2	50
1726	10727	3	10	0	1	2	3	2	2	2	3	50
1727	10727	3	NA	NA	1	NA	NA	NA	NA	NA	NA	NA
1728	10727	4	1	NA	1	NA	NA	NA	NA	NA	NA	NA
1729	10727	4	2	NA	1	NA	NA	NA	NA	NA	NA	NA
1730	10727	4	3	0	1	2	2	3	3	3	4	50
1731	10727	4	4	NA	1	NA	NA	NA	NA	NA	NA	NA
1732	10727	4	5	NA	1	NA	NA	NA	NA	NA	NA	NA
1733	10727	4	6	0	1	2	3	3	1	2	3	50
1734	10727	4	7	0	1	2	2	4	2	3	2	50
1735	10727	4	8	0	1	2	1	2	2	2	3	50
1736	10727	4	9	NA	1	NA	NA	NA	NA	NA	NA	NA
1737	10727	4	10	0	1	3	2	2	1	1	3	50
1738	10727	4	NA	NA	1	NA	NA	NA	NA	NA	NA	NA
1739	10727	5	1	NA	1	NA	NA	NA	NA	NA	NA	NA
1740	10727	5	2	0	1	2	2	3	3	3	3	50
1741	10727	5	3	0	1	2	3	3	3	3	2	50
1742	10727	5	4	NA	1	NA	NA	NA	NA	NA	NA	NA
1743	10727	5	5	NA	1	NA	NA	NA	NA	NA	NA	NA
1744	10727	5	6	0	1	3	3	2	4	2	3	50
1745	10727	5	7	NA	1	NA	NA	NA	NA	NA	NA	NA
1746	10727	5	8	0	1	3	3	3	2	2	2	50
1747	10727	5	9	0	1	2	3	2	2	2	3	50
1748	10727	5	10	0	1	2	3	2	2	2	2	50
1749	10727	5	NA	NA	1	NA	NA	NA	NA	NA	NA	NA
1750	10727	6	1	NA	1	NA	NA	NA	NA	NA	NA	NA
1751	10727	6	2	NA	1	NA	NA	NA	NA	NA	NA	NA
1752	10727	6	3	0	1	2	-2	3	2	2	4	50
1753	10727	6	4	0	1	4	-2	2	2	2	5	50
1754	10727	6	5	0	1	3	-1	2	2	2	5	50
1755	10727	6	6	0	1	2	3	2	2	1	4	50
1756	10727	6	7	0	1	4	3	2	1	2	3	50
1757	10727	6	8	0	1	3	3	2	3	1	3	50
1758	10727	6	9	0	1	3	3	2	2	2	3	50
1759	10727	6	10	0	1	2	-3	2	3	1	2	50
1760	10727	6	NA	NA	1	NA	NA	NA	NA	NA	NA	NA
1761	10727	7	1	NA	1	NA	NA	NA	NA	NA	NA	NA
1762	10727	7	2	NA	1	NA	NA	NA	NA	NA	NA	NA
1763	10727	7	3	NA	1	NA	NA	NA	NA	NA	NA	NA
1764	10727	7	4	NA	1	NA	NA	NA	NA	NA	NA	NA
1765	10727	7	5	NA	1	NA	NA	NA	NA	NA	NA	NA
1766	10727	7	6	NA	1	NA	NA	NA	NA	NA	NA	NA
1767	10727	7	7	NA	1	NA	NA	NA	NA	NA	NA	NA
1768	10727	7	8	NA	1	NA	NA	NA	NA	NA	NA	NA
1769	10727	7	9	NA	1	NA	NA	NA	NA	NA	NA	NA
1770	10727	7	10	NA	1	NA	NA	NA	NA	NA	NA	NA
1771	10727	7	NA	NA	1	NA	NA	NA	NA	NA	NA	NA
1772	10727	8	1	NA	1	NA	NA	NA	NA	NA	NA	NA
1773	10727	8	2	NA	1	NA	NA	NA	NA	NA	NA	NA
1774	10727	8	3	NA	1	NA	NA	NA	NA	NA	NA	NA
1775	10727	8	4	NA	1	NA	NA	NA	NA	NA	NA	NA
1776	10727	8	5	NA	1	NA	NA	NA	NA	NA	NA	NA
1777	10727	8	6	NA	1	NA	NA	NA	NA	NA	NA	NA
1778	10727	8	7	NA	1	NA	NA	NA	NA	NA	NA	NA
1779	10727	8	8	NA	1	NA	NA	NA	NA	NA	NA	NA
1780	10727	8	9	NA	1	NA	NA	NA	NA	NA	NA	NA
1781	10727	8	10	NA	1	NA	NA	NA	NA	NA	NA	NA
1782	10727	8	NA	NA	1	NA	NA	NA	NA	NA	NA	NA
1783	10727	9	1	NA	1	NA	NA	NA	NA	NA	NA	NA
1784	10727	9	2	NA	1	NA	NA	NA	NA	NA	NA	NA
1785	10727	9	3	NA	1	NA	NA	NA	NA	NA	NA	NA
1786	10727	9	4	NA	1	NA	NA	NA	NA	NA	NA	NA
1787	10727	9	5	NA	1	NA	NA	NA	NA	NA	NA	NA
1788	10727	9	6	NA	1	NA	NA	NA	NA	NA	NA	NA
1789	10727	9	7	NA	1	NA	NA	NA	NA	NA	NA	NA
1790	10727	9	8	NA	1	NA	NA	NA	NA	NA	NA	NA
1791	10727	9	9	NA	1	NA	NA	NA	NA	NA	NA	NA
1792	10727	9	10	NA	1	NA	NA	NA	NA	NA	NA	NA
1793	10727	9	NA	NA	1	NA	NA	NA	NA	NA	NA	NA
1794	10727	10	1	NA	1	NA	NA	NA	NA	NA	NA	NA
1795	10727	10	2	NA	1	NA	NA	NA	NA	NA	NA	NA
1796	10727	10	3	NA	1	NA	NA	NA	NA	NA	NA	NA
1797	10727	10	4	NA	1	NA	NA	NA	NA	NA	NA	NA
1798	10727	10	5	NA	1	NA	NA	NA	NA	NA	NA	NA
1799	10727	10	6	NA	1	NA	NA	NA	NA	NA	NA	NA
1800	10727	10	7	NA	1	NA	NA	NA	NA	NA	NA	NA
1801	10727	10	8	NA	1	NA	NA	NA	NA	NA	NA	NA
1802	10727	10	9	NA	1	NA	NA	NA	NA	NA	NA	NA
1803	10727	10	10	NA	1	NA	NA	NA	NA	NA	NA	NA
1804	10727	10	NA	NA	1	NA	NA	NA	NA	NA	NA	NA
1849	10728	1	1	NA	0	NA	NA	NA	NA	NA	NA	NA
1850	10728	1	2	NA	0	NA	NA	NA	NA	NA	NA	NA
1851	10728	1	3	NA	0	NA	NA	NA	NA	NA	NA	NA
1852	10728	1	4	NA	0	NA	NA	NA	NA	NA	NA	NA
1853	10728	1	5	1	0	3	-2	3	3	5	4	40
1854	10728	1	6	1	0	4	2	3	2	3	5	40
1855	10728	1	7	NA	0	NA	NA	NA	NA	NA	NA	NA
1856	10728	1	8	NA	0	NA	NA	NA	NA	NA	NA	NA
1857	10728	1	9	1	0	2	2	6	2	5	4	40
1858	10728	1	10	1	0	2	0	6	3	6	4	40
1859	10728	1	NA	NA	0	NA	NA	NA	NA	NA	NA	NA
1860	10728	2	1	NA	0	NA	NA	NA	NA	NA	NA	NA
1861	10728	2	2	NA	0	NA	NA	NA	NA	NA	NA	NA
1862	10728	2	3	NA	0	NA	NA	NA	NA	NA	NA	NA
1863	10728	2	4	NA	0	NA	NA	NA	NA	NA	NA	NA
1864	10728	2	5	1	0	5	2	2	2	3	5	40
1865	10728	2	6	1	0	4	1	3	2	2	5	40
1866	10728	2	7	1	0	4	1	2	2	3	5	40
1867	10728	2	8	1	0	5	2	2	2	2	5	40
1868	10728	2	9	1	0	4	1	3	2	4	4	40
1869	10728	2	10	NA	0	NA	NA	NA	NA	NA	NA	NA
1870	10728	2	NA	NA	0	NA	NA	NA	NA	NA	NA	NA
1871	10728	3	1	NA	0	NA	NA	NA	NA	NA	NA	NA
1872	10728	3	2	NA	0	NA	NA	NA	NA	NA	NA	NA
1873	10728	3	3	NA	0	NA	NA	NA	NA	NA	NA	NA
1874	10728	3	4	1	0	2	-1	4	4	5	3	40
1875	10728	3	5	NA	0	NA	NA	NA	NA	NA	NA	NA
1876	10728	3	6	NA	0	NA	NA	NA	NA	NA	NA	NA
1877	10728	3	7	1	0	5	2	4	2	3	4	40
1878	10728	3	8	1	0	5	2	3	2	4	5	40
1879	10728	3	9	1	0	2	0	6	3	4	4	40
1880	10728	3	10	1	0	5	1	NA	1	4	5	40
1881	10728	3	NA	NA	0	NA	NA	NA	NA	NA	NA	NA
1882	10728	4	1	NA	0	NA	NA	NA	NA	NA	NA	NA
1883	10728	4	2	NA	0	NA	NA	NA	NA	NA	NA	NA
1884	10728	4	3	NA	0	NA	NA	NA	NA	NA	NA	NA
1885	10728	4	4	NA	0	NA	NA	NA	NA	NA	NA	NA
1886	10728	4	5	1	0	5	2	2	1	3	6	40
1887	10728	4	6	1	0	4	-2	2	2	2	3	40
1888	10728	4	7	NA	0	NA	NA	NA	NA	NA	NA	NA
1889	10728	4	8	1	0	4	2	4	3	4	4	40
1890	10728	4	9	1	0	3	-2	4	2	4	2	40
1891	10728	4	10	1	0	3	2	2	2	2	5	40
1892	10728	4	NA	NA	0	NA	NA	NA	NA	NA	NA	NA
1893	10728	5	1	NA	0	NA	NA	NA	NA	NA	NA	NA
1894	10728	5	2	NA	0	NA	NA	NA	NA	NA	NA	NA
1895	10728	5	3	NA	0	NA	NA	NA	NA	NA	NA	NA
1896	10728	5	4	NA	0	NA	NA	NA	NA	NA	NA	NA
1897	10728	5	5	NA	0	NA	NA	NA	NA	NA	NA	NA
1898	10728	5	6	1	0	5	2	2	1	2	6	40
1899	10728	5	7	1	0	6	2	1	1	2	5	40
1900	10728	5	8	1	0	5	1	2	2	2	5	40
1901	10728	5	9	1	0	5	2	3	2	3	5	40
1902	10728	5	10	1	0	5	2	1	2	2	5	40
1903	10728	5	NA	NA	0	NA	NA	NA	NA	NA	NA	NA
1904	10728	6	1	NA	0	NA	NA	NA	NA	NA	NA	NA
1905	10728	6	2	NA	0	NA	NA	NA	NA	NA	NA	NA
1906	10728	6	3	NA	0	NA	NA	NA	NA	NA	NA	NA
1907	10728	6	4	1	0	5	1	2	2	1	5	40
1908	10728	6	5	1	0	5	-1	1	2	2	4	40
1909	10728	6	6	1	0	5	2	2	2	2	5	40
1910	10728	6	7	NA	0	NA	NA	NA	NA	NA	NA	NA
1911	10728	6	8	1	0	5	2	1	1	1	5	40
1912	10728	6	9	1	0	4	2	2	1	1	5	40
1913	10728	6	10	NA	0	NA	NA	NA	NA	NA	NA	NA
1914	10728	6	NA	NA	0	NA	NA	NA	NA	NA	NA	NA
1915	10728	7	1	NA	0	NA	NA	NA	NA	NA	NA	NA
1916	10728	7	2	NA	0	NA	NA	NA	NA	NA	NA	NA
1917	10728	7	3	NA	0	NA	NA	NA	NA	NA	NA	NA
1918	10728	7	4	NA	0	NA	NA	NA	NA	NA	NA	NA
1919	10728	7	5	NA	0	NA	NA	NA	NA	NA	NA	NA
1920	10728	7	6	NA	0	NA	NA	NA	NA	NA	NA	NA
1921	10728	7	7	NA	0	NA	NA	NA	NA	NA	NA	NA
1922	10728	7	8	NA	0	NA	NA	NA	NA	NA	NA	NA
1923	10728	7	9	NA	0	NA	NA	NA	NA	NA	NA	NA
1924	10728	7	10	NA	0	NA	NA	NA	NA	NA	NA	NA
1925	10728	7	NA	NA	0	NA	NA	NA	NA	NA	NA	NA
1926	10728	8	1	NA	0	NA	NA	NA	NA	NA	NA	NA
1927	10728	8	2	NA	0	NA	NA	NA	NA	NA	NA	NA
1928	10728	8	3	NA	0	NA	NA	NA	NA	NA	NA	NA
1929	10728	8	4	NA	0	NA	NA	NA	NA	NA	NA	NA
1930	10728	8	5	NA	0	NA	NA	NA	NA	NA	NA	NA
1931	10728	8	6	NA	0	NA	NA	NA	NA	NA	NA	NA
1932	10728	8	7	NA	0	NA	NA	NA	NA	NA	NA	NA
1933	10728	8	8	NA	0	NA	NA	NA	NA	NA	NA	NA
1934	10728	8	9	NA	0	NA	NA	NA	NA	NA	NA	NA
1935	10728	8	10	NA	0	NA	NA	NA	NA	NA	NA	NA
1936	10728	8	NA	NA	0	NA	NA	NA	NA	NA	NA	NA
1937	10728	9	1	NA	0	NA	NA	NA	NA	NA	NA	NA
1938	10728	9	2	NA	0	NA	NA	NA	NA	NA	NA	NA
1939	10728	9	3	NA	0	NA	NA	NA	NA	NA	NA	NA
1940	10728	9	4	NA	0	NA	NA	NA	NA	NA	NA	NA
1941	10728	9	5	NA	0	NA	NA	NA	NA	NA	NA	NA
1942	10728	9	6	NA	0	NA	NA	NA	NA	NA	NA	NA
1943	10728	9	7	NA	0	NA	NA	NA	NA	NA	NA	NA
1944	10728	9	8	NA	0	NA	NA	NA	NA	NA	NA	NA
1945	10728	9	9	NA	0	NA	NA	NA	NA	NA	NA	NA
1946	10728	9	10	NA	0	NA	NA	NA	NA	NA	NA	NA
1947	10728	9	NA	NA	0	NA	NA	NA	NA	NA	NA	NA
1948	10728	10	1	NA	0	NA	NA	NA	NA	NA	NA	NA
1949	10728	10	2	NA	0	NA	NA	NA	NA	NA	NA	NA
1950	10728	10	3	NA	0	NA	NA	NA	NA	NA	NA	NA
1951	10728	10	4	NA	0	NA	NA	NA	NA	NA	NA	NA
1952	10728	10	5	NA	0	NA	NA	NA	NA	NA	NA	NA
1953	10728	10	6	NA	0	NA	NA	NA	NA	NA	NA	NA
1954	10728	10	7	NA	0	NA	NA	NA	NA	NA	NA	NA
1955	10728	10	8	NA	0	NA	NA	NA	NA	NA	NA	NA
1956	10728	10	9	NA	0	NA	NA	NA	NA	NA	NA	NA
1957	10728	10	10	NA	0	NA	NA	NA	NA	NA	NA	NA
1958	10728	10	NA	NA	0	NA	NA	NA	NA	NA	NA	NA
2003	10728	1	1	NA	1	NA	NA	NA	NA	NA	NA	NA
2004	10728	1	2	NA	1	NA	NA	NA	NA	NA	NA	NA
2005	10728	1	3	NA	1	NA	NA	NA	NA	NA	NA	NA
2006	10728	1	4	NA	1	NA	NA	NA	NA	NA	NA	NA
2007	10728	1	5	1	1	5	2	2	2	3	5	40
2008	10728	1	6	1	1	5	2	1	1	2	5	40
2009	10728	1	7	1	1	5	3	2	1	1	6	40
2010	10728	1	8	1	1	5	2	1	1	1	5	40
2011	10728	1	9	1	1	4	2	2	1	2	6	40
2012	10728	1	10	1	1	5	2	1	1	1	6	40
2013	10728	1	NA	NA	1	NA	NA	NA	NA	NA	NA	NA
2014	10728	2	1	NA	1	NA	NA	NA	NA	NA	NA	NA
2015	10728	2	2	NA	1	NA	NA	NA	NA	NA	NA	NA
2016	10728	2	3	NA	1	NA	NA	NA	NA	NA	NA	NA
2017	10728	2	4	1	1	5	1	2	2	2	5	40
2018	10728	2	5	1	1	5	1	3	2	2	5	40
2019	10728	2	6	1	1	5	2	1	1	2	5	40
2020	10728	2	7	NA	1	NA	NA	NA	NA	NA	NA	NA
2021	10728	2	8	1	1	5	2	1	1	1	5	40
2022	10728	2	9	1	1	6	2	1	1	1	5	40
2023	10728	2	10	NA	1	NA	NA	NA	NA	NA	NA	NA
2024	10728	2	NA	NA	1	NA	NA	NA	NA	NA	NA	NA
2025	10728	3	1	NA	1	NA	NA	NA	NA	NA	NA	NA
2026	10728	3	2	NA	1	NA	NA	NA	NA	NA	NA	NA
2027	10728	3	3	NA	1	NA	NA	NA	NA	NA	NA	NA
2028	10728	3	4	NA	1	NA	NA	NA	NA	NA	NA	NA
2029	10728	3	5	NA	1	NA	NA	NA	NA	NA	NA	NA
2030	10728	3	6	1	1	4	1	5	3	4	3	40
2031	10728	3	7	1	1	5	2	1	1	1	6	40
2032	10728	3	8	1	1	6	2	1	1	1	5	40
2033	10728	3	9	1	1	5	2	2	1	2	4	40
2034	10728	3	10	NA	1	NA	NA	NA	NA	NA	NA	NA
2035	10728	3	NA	NA	1	NA	NA	NA	NA	NA	NA	NA
2036	10728	4	1	NA	1	NA	NA	NA	NA	NA	NA	NA
2037	10728	4	2	NA	1	NA	NA	NA	NA	NA	NA	NA
2038	10728	4	3	NA	1	NA	NA	NA	NA	NA	NA	NA
2039	10728	4	4	NA	1	NA	NA	NA	NA	NA	NA	NA
2040	10728	4	5	1	1	4	2	2	1	2	4	40
2041	10728	4	6	1	1	5	3	2	2	2	5	40
2042	10728	4	7	1	1	4	2	4	2	3	5	40
2043	10728	4	8	1	1	5	2	2	2	2	5	40
2044	10728	4	9	1	1	4	2	2	1	2	5	40
2045	10728	4	10	1	1	5	2	2	1	2	6	40
2046	10728	4	NA	NA	1	NA	NA	NA	NA	NA	NA	NA
2047	10728	5	1	NA	1	NA	NA	NA	NA	NA	NA	NA
2048	10728	5	2	NA	1	NA	NA	NA	NA	NA	NA	NA
2049	10728	5	3	NA	1	NA	NA	NA	NA	NA	NA	NA
2050	10728	5	4	1	1	4	3	2	2	3	5	40
2051	10728	5	5	1	1	4	1	2	2	2	5	40
2052	10728	5	6	NA	1	NA	NA	NA	NA	NA	NA	NA
2053	10728	5	7	1	1	5	-1	2	1	2	5	40
2054	10728	5	8	1	1	6	3	1	1	1	6	40
2055	10728	5	9	1	1	5	1	1	1	2	5	40
2056	10728	5	10	1	1	5	2	3	3	2	4	40
2057	10728	5	NA	NA	1	NA	NA	NA	NA	NA	NA	NA
2058	10728	6	1	NA	1	NA	NA	NA	NA	NA	NA	NA
2059	10728	6	2	NA	1	NA	NA	NA	NA	NA	NA	NA
2060	10728	6	3	NA	1	NA	NA	NA	NA	NA	NA	NA
2061	10728	6	4	NA	1	NA	NA	NA	NA	NA	NA	NA
2062	10728	6	5	1	1	4	-2	3	2	4	4	40
2063	10728	6	6	1	1	4	-2	2	2	3	4	40
2064	10728	6	7	1	1	5	2	1	1	2	5	40
2065	10728	6	8	1	1	4	-1	3	2	3	5	40
2066	10728	6	9	1	1	4	2	2	1	2	6	40
2067	10728	6	10	NA	1	NA	NA	NA	NA	NA	NA	NA
2068	10728	6	NA	NA	1	NA	NA	NA	NA	NA	NA	NA
2069	10728	7	1	NA	1	NA	NA	NA	NA	NA	NA	NA
2070	10728	7	2	NA	1	NA	NA	NA	NA	NA	NA	NA
2071	10728	7	3	NA	1	NA	NA	NA	NA	NA	NA	NA
2072	10728	7	4	NA	1	NA	NA	NA	NA	NA	NA	NA
2073	10728	7	5	NA	1	NA	NA	NA	NA	NA	NA	NA
2074	10728	7	6	NA	1	NA	NA	NA	NA	NA	NA	NA
2075	10728	7	7	NA	1	NA	NA	NA	NA	NA	NA	NA
2076	10728	7	8	NA	1	NA	NA	NA	NA	NA	NA	NA
2077	10728	7	9	NA	1	NA	NA	NA	NA	NA	NA	NA
2078	10728	7	10	NA	1	NA	NA	NA	NA	NA	NA	NA
2079	10728	7	NA	NA	1	NA	NA	NA	NA	NA	NA	NA
2080	10728	8	1	NA	1	NA	NA	NA	NA	NA	NA	NA
2081	10728	8	2	NA	1	NA	NA	NA	NA	NA	NA	NA
2082	10728	8	3	NA	1	NA	NA	NA	NA	NA	NA	NA
2083	10728	8	4	NA	1	NA	NA	NA	NA	NA	NA	NA
2084	10728	8	5	NA	1	NA	NA	NA	NA	NA	NA	NA
2085	10728	8	6	NA	1	NA	NA	NA	NA	NA	NA	NA
2086	10728	8	7	NA	1	NA	NA	NA	NA	NA	NA	NA
2087	10728	8	8	NA	1	NA	NA	NA	NA	NA	NA	NA
2088	10728	8	9	NA	1	NA	NA	NA	NA	NA	NA	NA
2089	10728	8	10	NA	1	NA	NA	NA	NA	NA	NA	NA
2090	10728	8	NA	NA	1	NA	NA	NA	NA	NA	NA	NA
2091	10728	9	1	NA	1	NA	NA	NA	NA	NA	NA	NA
2092	10728	9	2	NA	1	NA	NA	NA	NA	NA	NA	NA
2093	10728	9	3	NA	1	NA	NA	NA	NA	NA	NA	NA
2094	10728	9	4	NA	1	NA	NA	NA	NA	NA	NA	NA
2095	10728	9	5	NA	1	NA	NA	NA	NA	NA	NA	NA
2096	10728	9	6	NA	1	NA	NA	NA	NA	NA	NA	NA
2097	10728	9	7	NA	1	NA	NA	NA	NA	NA	NA	NA
2098	10728	9	8	NA	1	NA	NA	NA	NA	NA	NA	NA
2099	10728	9	9	NA	1	NA	NA	NA	NA	NA	NA	NA
2100	10728	9	10	NA	1	NA	NA	NA	NA	NA	NA	NA
2101	10728	9	NA	NA	1	NA	NA	NA	NA	NA	NA	NA
2102	10728	10	1	NA	1	NA	NA	NA	NA	NA	NA	NA
2103	10728	10	2	NA	1	NA	NA	NA	NA	NA	NA	NA
2104	10728	10	3	NA	1	NA	NA	NA	NA	NA	NA	NA
2105	10728	10	4	NA	1	NA	NA	NA	NA	NA	NA	NA
2106	10728	10	5	NA	1	NA	NA	NA	NA	NA	NA	NA
2107	10728	10	6	NA	1	NA	NA	NA	NA	NA	NA	NA
2108	10728	10	7	NA	1	NA	NA	NA	NA	NA	NA	NA
2109	10728	10	8	NA	1	NA	NA	NA	NA	NA	NA	NA
2110	10728	10	9	NA	1	NA	NA	NA	NA	NA	NA	NA
2111	10728	10	10	NA	1	NA	NA	NA	NA	NA	NA	NA
2112	10728	10	NA	NA	1	NA	NA	NA	NA	NA	NA	NA
2157	10729	1	1	NA	0	NA	NA	NA	NA	NA	NA	NA
2158	10729	1	2	0	0	4	1	3	1	2	3	49
2159	10729	1	3	0	0	2	2	5	2	2	3	49
2160	10729	1	4	0	0	4	2	4	1	1	3	49
2161	10729	1	5	0	0	1	-3	6	2	6	1	49
2162	10729	1	6	0	0	3	2	3	1	3	3	49
2163	10729	1	7	0	0	3	1	2	1	2	3	49
2164	10729	1	8	NA	0	NA	NA	NA	NA	NA	NA	NA
2165	10729	1	9	0	0	6	2	1	1	2	4	49
2166	10729	1	10	0	0	6	2	4	1	1	6	49
2167	10729	1	NA	NA	0	NA	NA	NA	NA	NA	NA	NA
2168	10729	2	1	NA	0	NA	NA	NA	NA	NA	NA	NA
2169	10729	2	2	NA	0	NA	NA	NA	NA	NA	NA	NA
2170	10729	2	3	NA	0	NA	NA	NA	NA	NA	NA	NA
2171	10729	2	4	0	0	4	3	3	1	1	5	49
2172	10729	2	5	NA	0	NA	NA	NA	NA	NA	NA	NA
2173	10729	2	6	0	0	4	1	4	1	1	4	49
2174	10729	2	7	0	0	4	-2	5	1	2	3	49
2175	10729	2	8	0	0	6	3	1	1	1	5	49
2176	10729	2	9	0	0	4	2	3	1	1	4	49
2177	10729	2	10	NA	0	NA	NA	NA	NA	NA	NA	NA
2178	10729	2	NA	NA	0	NA	NA	NA	NA	NA	NA	NA
2179	10729	3	1	NA	0	NA	NA	NA	NA	NA	NA	NA
2180	10729	3	2	0	0	3	3	2	1	2	3	49
2181	10729	3	3	0	0	5	2	1	1	1	5	49
2182	10729	3	4	0	0	3	2	4	1	1	4	49
2183	10729	3	5	0	0	4	2	6	1	1	3	49
2184	10729	3	6	0	0	3	0	3	1	2	2	49
2185	10729	3	7	0	0	5	0	4	1	1	5	49
2186	10729	3	8	0	0	5	-2	3	1	1	5	49
2187	10729	3	9	0	0	5	3	2	2	1	5	49
2188	10729	3	10	0	0	6	3	2	1	1	5	49
2189	10729	3	NA	NA	0	NA	NA	NA	NA	NA	NA	NA
2190	10729	4	1	NA	0	NA	NA	NA	NA	NA	NA	NA
2191	10729	4	2	NA	0	NA	NA	NA	NA	NA	NA	NA
2192	10729	4	3	0	0	4	-2	1	1	1	4	49
2193	10729	4	4	0	0	5	3	2	1	1	4	49
2194	10729	4	5	NA	0	NA	NA	NA	NA	NA	NA	NA
2195	10729	4	6	NA	0	NA	NA	NA	NA	NA	NA	NA
2196	10729	4	7	0	0	4	1	3	3	2	4	49
2197	10729	4	8	0	0	4	2	4	1	1	3	49
2198	10729	4	9	0	0	4	2	5	1	1	4	49
2199	10729	4	10	0	0	4	3	4	1	1	5	49
2200	10729	4	NA	NA	0	NA	NA	NA	NA	NA	NA	NA
2201	10729	5	1	0	0	3	1	3	1	1	4	49
2202	10729	5	2	0	0	4	3	3	1	2	3	49
2203	10729	5	3	0	0	3	2	2	1	1	4	49
2204	10729	5	4	0	0	5	2	3	1	1	4	49
2205	10729	5	5	0	0	4	2	2	1	1	4	49
2206	10729	5	6	0	0	5	3	3	1	1	5	49
2207	10729	5	7	0	0	4	1	5	1	1	5	49
2208	10729	5	8	0	0	6	3	3	1	1	6	49
2209	10729	5	9	0	0	5	3	3	1	1	6	49
2210	10729	5	10	0	0	4	2	3	1	1	5	49
2211	10729	5	NA	NA	0	NA	NA	NA	NA	NA	NA	NA
2212	10729	6	1	0	0	3	2	5	1	1	5	49
2213	10729	6	2	NA	0	NA	NA	NA	NA	NA	NA	NA
2214	10729	6	3	0	0	2	2	7	2	3	3	49
2215	10729	6	4	0	0	3	-2	7	4	4	2	49
2216	10729	6	5	NA	0	NA	NA	NA	NA	NA	NA	NA
2217	10729	6	6	NA	0	NA	NA	NA	NA	NA	NA	NA
2218	10729	6	7	NA	0	NA	NA	NA	NA	NA	NA	NA
2219	10729	6	8	0	0	5	2	2	1	1	6	49
2220	10729	6	9	0	0	5	3	4	1	1	6	49
2221	10729	6	10	0	0	5	3	5	1	1	5	49
2222	10729	6	NA	NA	0	NA	NA	NA	NA	NA	NA	NA
2223	10729	7	1	NA	0	NA	NA	NA	NA	NA	NA	NA
2224	10729	7	2	NA	0	NA	NA	NA	NA	NA	NA	NA
2225	10729	7	3	NA	0	NA	NA	NA	NA	NA	NA	NA
2226	10729	7	4	NA	0	NA	NA	NA	NA	NA	NA	NA
2227	10729	7	5	NA	0	NA	NA	NA	NA	NA	NA	NA
2228	10729	7	6	NA	0	NA	NA	NA	NA	NA	NA	NA
2229	10729	7	7	NA	0	NA	NA	NA	NA	NA	NA	NA
2230	10729	7	8	NA	0	NA	NA	NA	NA	NA	NA	NA
2231	10729	7	9	NA	0	NA	NA	NA	NA	NA	NA	NA
2232	10729	7	10	NA	0	NA	NA	NA	NA	NA	NA	NA
2233	10729	7	NA	NA	0	NA	NA	NA	NA	NA	NA	NA
2234	10729	8	1	NA	0	NA	NA	NA	NA	NA	NA	NA
2235	10729	8	2	NA	0	NA	NA	NA	NA	NA	NA	NA
2236	10729	8	3	NA	0	NA	NA	NA	NA	NA	NA	NA
2237	10729	8	4	NA	0	NA	NA	NA	NA	NA	NA	NA
2238	10729	8	5	NA	0	NA	NA	NA	NA	NA	NA	NA
2239	10729	8	6	NA	0	NA	NA	NA	NA	NA	NA	NA
2240	10729	8	7	NA	0	NA	NA	NA	NA	NA	NA	NA
2241	10729	8	8	NA	0	NA	NA	NA	NA	NA	NA	NA
2242	10729	8	9	NA	0	NA	NA	NA	NA	NA	NA	NA
2243	10729	8	10	NA	0	NA	NA	NA	NA	NA	NA	NA
2244	10729	8	NA	NA	0	NA	NA	NA	NA	NA	NA	NA
2245	10729	9	1	NA	0	NA	NA	NA	NA	NA	NA	NA
2246	10729	9	2	NA	0	NA	NA	NA	NA	NA	NA	NA
2247	10729	9	3	NA	0	NA	NA	NA	NA	NA	NA	NA
2248	10729	9	4	NA	0	NA	NA	NA	NA	NA	NA	NA
2249	10729	9	5	NA	0	NA	NA	NA	NA	NA	NA	NA
2250	10729	9	6	NA	0	NA	NA	NA	NA	NA	NA	NA
2251	10729	9	7	NA	0	NA	NA	NA	NA	NA	NA	NA
2252	10729	9	8	NA	0	NA	NA	NA	NA	NA	NA	NA
2253	10729	9	9	NA	0	NA	NA	NA	NA	NA	NA	NA
2254	10729	9	10	NA	0	NA	NA	NA	NA	NA	NA	NA
2255	10729	9	NA	NA	0	NA	NA	NA	NA	NA	NA	NA
2256	10729	10	1	NA	0	NA	NA	NA	NA	NA	NA	NA
2257	10729	10	2	NA	0	NA	NA	NA	NA	NA	NA	NA
2258	10729	10	3	NA	0	NA	NA	NA	NA	NA	NA	NA
2259	10729	10	4	NA	0	NA	NA	NA	NA	NA	NA	NA
2260	10729	10	5	NA	0	NA	NA	NA	NA	NA	NA	NA
2261	10729	10	6	NA	0	NA	NA	NA	NA	NA	NA	NA
2262	10729	10	7	NA	0	NA	NA	NA	NA	NA	NA	NA
2263	10729	10	8	NA	0	NA	NA	NA	NA	NA	NA	NA
2264	10729	10	9	NA	0	NA	NA	NA	NA	NA	NA	NA
2265	10729	10	10	NA	0	NA	NA	NA	NA	NA	NA	NA
2266	10729	10	NA	NA	0	NA	NA	NA	NA	NA	NA	NA
2311	10729	1	1	0	1	3	-1	2	1	2	2	49
2312	10729	1	2	0	1	5	-1	2	1	1	4	49
2313	10729	1	3	0	1	1	1	2	2	2	4	49
2314	10729	1	4	0	1	5	2	5	1	2	4	49
2315	10729	1	5	0	1	2	-3	5	1	4	2	49
2316	10729	1	6	0	1	4	-3	3	1	3	3	49
2317	10729	1	7	NA	1	NA	NA	NA	NA	NA	NA	NA
2318	10729	1	8	0	1	5	2	3	1	1	5	49
2319	10729	1	9	0	1	5	2	1	1	1	5	49
2320	10729	1	10	0	1	6	3	1	1	1	5	49
2321	10729	1	NA	NA	1	NA	NA	NA	NA	NA	NA	NA
2322	10729	2	1	NA	1	NA	NA	NA	NA	NA	NA	NA
2323	10729	2	2	0	1	1	2	2	1	1	4	49
2324	10729	2	3	NA	1	NA	NA	NA	NA	NA	NA	NA
2325	10729	2	4	NA	1	NA	NA	NA	NA	NA	NA	NA
2326	10729	2	5	0	1	1	0	6	5	6	2	49
2327	10729	2	6	0	1	3	2	4	1	3	4	49
2328	10729	2	7	0	1	2	2	5	3	2	4	49
2329	10729	2	8	0	1	4	2	4	1	2	5	49
2330	10729	2	9	0	1	4	3	4	1	2	5	49
2331	10729	2	10	0	1	4	3	1	1	2	5	49
2332	10729	2	NA	NA	1	NA	NA	NA	NA	NA	NA	NA
2333	10729	3	1	0	1	2	2	5	1	2	4	49
2334	10729	3	2	0	1	5	2	3	1	2	5	49
2335	10729	3	3	NA	1	NA	NA	NA	NA	NA	NA	NA
2336	10729	3	4	0	1	4	2	2	2	2	3	49
2337	10729	3	5	0	1	5	3	1	1	1	5	49
2338	10729	3	6	0	1	5	2	2	1	1	6	49
2339	10729	3	7	0	1	5	3	1	1	1	5	49
2340	10729	3	8	NA	1	NA	NA	NA	NA	NA	NA	NA
2341	10729	3	9	NA	1	NA	NA	NA	NA	NA	NA	NA
2342	10729	3	10	NA	1	NA	NA	NA	NA	NA	NA	NA
2343	10729	3	NA	NA	1	NA	NA	NA	NA	NA	NA	NA
2344	10729	4	1	NA	1	NA	NA	NA	NA	NA	NA	NA
2345	10729	4	2	NA	1	NA	NA	NA	NA	NA	NA	NA
2346	10729	4	3	NA	1	NA	NA	NA	NA	NA	NA	NA
2347	10729	4	4	0	1	5	2	5	1	1	5	49
2348	10729	4	5	0	1	3	3	2	1	1	4	49
2349	10729	4	6	0	1	1	3	2	1	1	4	49
2350	10729	4	7	NA	1	NA	NA	NA	NA	NA	NA	NA
2351	10729	4	8	0	1	1	2	4	1	3	4	49
2352	10729	4	9	0	1	1	-3	5	1	5	2	49
2353	10729	4	10	0	1	3	2	3	1	1	4	49
2354	10729	4	NA	NA	1	NA	NA	NA	NA	NA	NA	NA
2355	10729	5	1	0	1	2	3	2	1	2	2	49
2356	10729	5	2	NA	1	NA	NA	NA	NA	NA	NA	NA
2357	10729	5	3	0	1	2	-3	5	1	3	1	49
2358	10729	5	4	0	1	2	-3	6	1	4	2	49
2359	10729	5	5	0	1	3	1	5	1	2	5	49
2360	10729	5	6	0	1	4	3	3	1	2	5	49
2361	10729	5	7	0	1	4	3	3	1	2	4	49
2362	10729	5	8	0	1	4	1	6	1	1	4	49
2363	10729	5	9	NA	1	NA	NA	NA	NA	NA	NA	NA
2364	10729	5	10	NA	1	NA	NA	NA	NA	NA	NA	NA
2365	10729	5	NA	NA	1	NA	NA	NA	NA	NA	NA	NA
2366	10729	6	1	NA	1	NA	NA	NA	NA	NA	NA	NA
2367	10729	6	2	NA	1	NA	NA	NA	NA	NA	NA	NA
2368	10729	6	3	0	1	4	3	2	1	1	6	49
2369	10729	6	4	0	1	6	3	2	1	1	6	49
2370	10729	6	5	NA	1	NA	NA	NA	NA	NA	NA	NA
2371	10729	6	6	0	1	3	2	4	1	1	4	49
2372	10729	6	7	0	1	2	1	3	1	1	3	49
2373	10729	6	8	0	1	4	1	2	1	1	4	49
2374	10729	6	9	0	1	5	2	1	1	1	5	49
2375	10729	6	10	NA	1	NA	NA	NA	NA	NA	NA	NA
2376	10729	6	NA	NA	1	NA	NA	NA	NA	NA	NA	NA
2377	10729	7	1	NA	1	NA	NA	NA	NA	NA	NA	NA
2378	10729	7	2	NA	1	NA	NA	NA	NA	NA	NA	NA
2379	10729	7	3	NA	1	NA	NA	NA	NA	NA	NA	NA
2380	10729	7	4	NA	1	NA	NA	NA	NA	NA	NA	NA
2381	10729	7	5	NA	1	NA	NA	NA	NA	NA	NA	NA
2382	10729	7	6	NA	1	NA	NA	NA	NA	NA	NA	NA
2383	10729	7	7	NA	1	NA	NA	NA	NA	NA	NA	NA
2384	10729	7	8	NA	1	NA	NA	NA	NA	NA	NA	NA
2385	10729	7	9	NA	1	NA	NA	NA	NA	NA	NA	NA
2386	10729	7	10	NA	1	NA	NA	NA	NA	NA	NA	NA
2387	10729	7	NA	NA	1	NA	NA	NA	NA	NA	NA	NA
2388	10729	8	1	NA	1	NA	NA	NA	NA	NA	NA	NA
2389	10729	8	2	NA	1	NA	NA	NA	NA	NA	NA	NA
2390	10729	8	3	NA	1	NA	NA	NA	NA	NA	NA	NA
2391	10729	8	4	NA	1	NA	NA	NA	NA	NA	NA	NA
2392	10729	8	5	NA	1	NA	NA	NA	NA	NA	NA	NA
2393	10729	8	6	NA	1	NA	NA	NA	NA	NA	NA	NA
2394	10729	8	7	NA	1	NA	NA	NA	NA	NA	NA	NA
2395	10729	8	8	NA	1	NA	NA	NA	NA	NA	NA	NA
2396	10729	8	9	NA	1	NA	NA	NA	NA	NA	NA	NA
2397	10729	8	10	NA	1	NA	NA	NA	NA	NA	NA	NA
2398	10729	8	NA	NA	1	NA	NA	NA	NA	NA	NA	NA
2399	10729	9	1	NA	1	NA	NA	NA	NA	NA	NA	NA
2400	10729	9	2	NA	1	NA	NA	NA	NA	NA	NA	NA
2401	10729	9	3	NA	1	NA	NA	NA	NA	NA	NA	NA
2402	10729	9	4	NA	1	NA	NA	NA	NA	NA	NA	NA
2403	10729	9	5	NA	1	NA	NA	NA	NA	NA	NA	NA
2404	10729	9	6	NA	1	NA	NA	NA	NA	NA	NA	NA
2405	10729	9	7	NA	1	NA	NA	NA	NA	NA	NA	NA
2406	10729	9	8	NA	1	NA	NA	NA	NA	NA	NA	NA
2407	10729	9	9	NA	1	NA	NA	NA	NA	NA	NA	NA
2408	10729	9	10	NA	1	NA	NA	NA	NA	NA	NA	NA
2409	10729	9	NA	NA	1	NA	NA	NA	NA	NA	NA	NA
2410	10729	10	1	NA	1	NA	NA	NA	NA	NA	NA	NA
2411	10729	10	2	NA	1	NA	NA	NA	NA	NA	NA	NA
2412	10729	10	3	NA	1	NA	NA	NA	NA	NA	NA	NA
2413	10729	10	4	NA	1	NA	NA	NA	NA	NA	NA	NA
2414	10729	10	5	NA	1	NA	NA	NA	NA	NA	NA	NA
2415	10729	10	6	NA	1	NA	NA	NA	NA	NA	NA	NA
2416	10729	10	7	NA	1	NA	NA	NA	NA	NA	NA	NA
2417	10729	10	8	NA	1	NA	NA	NA	NA	NA	NA	NA
2418	10729	10	9	NA	1	NA	NA	NA	NA	NA	NA	NA
2419	10729	10	10	NA	1	NA	NA	NA	NA	NA	NA	NA
2420	10729	10	NA	NA	1	NA	NA	NA	NA	NA	NA	NA
2465	10732	1	1	1	0	1	NA	6	2	2	2	43
2466	10732	1	2	1	0	1	3	1	4	6	5	43
2467	10732	1	3	1	0	1	1	5	5	4	3	43
2468	10732	1	4	1	0	3	1	4	5	4	2	43
2469	10732	1	5	1	0	2	0	5	5	3	3	43
2470	10732	1	6	1	0	4	1	3	4	4	4	43
2471	10732	1	7	NA	0	NA	NA	NA	NA	NA	NA	NA
2472	10732	1	8	NA	0	NA	NA	NA	NA	NA	NA	NA
2473	10732	1	9	1	0	2	2	2	5	4	3	43
2474	10732	1	10	1	0	4	2	2	3	5	5	43
2475	10732	1	NA	NA	0	NA	NA	NA	NA	NA	NA	NA
2476	10732	2	1	NA	0	NA	NA	NA	NA	NA	NA	NA
2477	10732	2	2	NA	0	NA	NA	NA	NA	NA	NA	NA
2478	10732	2	3	1	0	5	2	2	2	2	5	43
2479	10732	2	4	1	0	3	2	4	4	4	4	43
2480	10732	2	5	1	0	4	1	2	4	4	4	43
2481	10732	2	6	1	0	3	2	4	4	5	4	43
2482	10732	2	7	1	0	2	NA	2	5	2	1	43
2483	10732	2	8	1	0	2	0	4	2	4	5	43
2484	10732	2	9	1	0	2	1	2	4	4	5	43
2485	10732	2	10	1	0	2	1	1	3	4	4	43
2486	10732	2	NA	NA	0	NA	NA	NA	NA	NA	NA	NA
2487	10732	3	1	1	0	2	-2	5	4	4	3	43
2488	10732	3	2	1	0	3	1	4	5	5	2	43
2489	10732	3	3	1	0	3	0	5	4	5	4	43
2490	10732	3	4	1	0	4	2	2	4	3	4	43
2491	10732	3	5	1	0	3	2	2	4	5	5	43
2492	10732	3	6	NA	0	NA	NA	NA	NA	NA	NA	NA
2493	10732	3	7	1	0	2	0	1	3	3	3	43
2494	10732	3	8	1	0	3	1	2	2	4	3	43
2495	10732	3	9	NA	0	NA	NA	NA	NA	NA	NA	NA
2496	10732	3	10	1	0	2	1	4	3	2	4	43
2497	10732	3	NA	NA	0	NA	NA	NA	NA	NA	NA	NA
2498	10732	4	1	1	0	4	0	4	3	4	4	43
2499	10732	4	2	1	0	3	2	2	4	2	4	43
2500	10732	4	3	1	0	2	2	2	4	3	3	43
2501	10732	4	4	NA	0	NA	NA	NA	NA	NA	NA	NA
2502	10732	4	5	1	0	4	2	2	3	3	4	43
2503	10732	4	6	1	0	2	2	4	5	4	3	43
2504	10732	4	7	1	0	3	1	1	2	3	5	43
2505	10732	4	8	1	0	4	2	1	2	4	5	43
2506	10732	4	9	1	0	4	1	2	2	3	5	43
2507	10732	4	10	1	0	2	0	2	3	4	5	43
2508	10732	4	NA	NA	0	NA	NA	NA	NA	NA	NA	NA
2509	10732	5	1	NA	0	NA	NA	NA	NA	NA	NA	NA
2510	10732	5	2	NA	0	NA	NA	NA	NA	NA	NA	NA
2511	10732	5	3	1	0	3	2	3	1	4	3	43
2512	10732	5	4	1	0	4	2	1	1	3	4	43
2513	10732	5	5	1	0	3	0	2	4	3	3	43
2514	10732	5	6	1	0	4	1	1	5	3	4	43
2515	10732	5	7	1	0	4	2	2	5	3	4	43
2516	10732	5	8	1	0	3	1	3	2	3	4	43
2517	10732	5	9	1	0	2	-1	2	5	4	4	43
2518	10732	5	10	1	0	6	2	1	4	2	5	43
2519	10732	5	NA	NA	0	NA	NA	NA	NA	NA	NA	NA
2520	10732	6	1	1	0	3	0	4	5	5	4	43
2521	10732	6	2	1	0	3	2	4	5	3	4	43
2522	10732	6	3	1	0	4	2	2	5	4	3	43
2523	10732	6	4	1	0	2	1	4	5	5	3	43
2524	10732	6	5	NA	0	NA	NA	NA	NA	NA	NA	NA
2525	10732	6	6	NA	0	NA	NA	NA	NA	NA	NA	NA
2526	10732	6	7	1	0	2	2	4	5	5	3	43
2527	10732	6	8	1	0	2	NA	2	2	3	4	43
2528	10732	6	9	1	0	2	0	4	5	4	2	43
2529	10732	6	10	1	0	3	0	3	4	5	4	43
2530	10732	6	NA	NA	0	NA	NA	NA	NA	NA	NA	NA
2531	10732	7	1	NA	0	NA	NA	NA	NA	NA	NA	NA
2532	10732	7	2	NA	0	NA	NA	NA	NA	NA	NA	NA
2533	10732	7	3	NA	0	NA	NA	NA	NA	NA	NA	NA
2534	10732	7	4	NA	0	NA	NA	NA	NA	NA	NA	NA
2535	10732	7	5	NA	0	NA	NA	NA	NA	NA	NA	NA
2536	10732	7	6	NA	0	NA	NA	NA	NA	NA	NA	NA
2537	10732	7	7	NA	0	NA	NA	NA	NA	NA	NA	NA
2538	10732	7	8	NA	0	NA	NA	NA	NA	NA	NA	NA
2539	10732	7	9	NA	0	NA	NA	NA	NA	NA	NA	NA
2540	10732	7	10	NA	0	NA	NA	NA	NA	NA	NA	NA
2541	10732	7	NA	NA	0	NA	NA	NA	NA	NA	NA	NA
2542	10732	8	1	NA	0	NA	NA	NA	NA	NA	NA	NA
2543	10732	8	2	NA	0	NA	NA	NA	NA	NA	NA	NA
2544	10732	8	3	NA	0	NA	NA	NA	NA	NA	NA	NA
2545	10732	8	4	NA	0	NA	NA	NA	NA	NA	NA	NA
2546	10732	8	5	NA	0	NA	NA	NA	NA	NA	NA	NA
2547	10732	8	6	NA	0	NA	NA	NA	NA	NA	NA	NA
2548	10732	8	7	NA	0	NA	NA	NA	NA	NA	NA	NA
2549	10732	8	8	NA	0	NA	NA	NA	NA	NA	NA	NA
2550	10732	8	9	NA	0	NA	NA	NA	NA	NA	NA	NA
2551	10732	8	10	NA	0	NA	NA	NA	NA	NA	NA	NA
2552	10732	8	NA	NA	0	NA	NA	NA	NA	NA	NA	NA
2553	10732	9	1	NA	0	NA	NA	NA	NA	NA	NA	NA
2554	10732	9	2	NA	0	NA	NA	NA	NA	NA	NA	NA
2555	10732	9	3	NA	0	NA	NA	NA	NA	NA	NA	NA
2556	10732	9	4	NA	0	NA	NA	NA	NA	NA	NA	NA
2557	10732	9	5	NA	0	NA	NA	NA	NA	NA	NA	NA
2558	10732	9	6	NA	0	NA	NA	NA	NA	NA	NA	NA
2559	10732	9	7	NA	0	NA	NA	NA	NA	NA	NA	NA
2560	10732	9	8	NA	0	NA	NA	NA	NA	NA	NA	NA
2561	10732	9	9	NA	0	NA	NA	NA	NA	NA	NA	NA
2562	10732	9	10	NA	0	NA	NA	NA	NA	NA	NA	NA
2563	10732	9	NA	NA	0	NA	NA	NA	NA	NA	NA	NA
2564	10732	10	1	NA	0	NA	NA	NA	NA	NA	NA	NA
2565	10732	10	2	NA	0	NA	NA	NA	NA	NA	NA	NA
2566	10732	10	3	NA	0	NA	NA	NA	NA	NA	NA	NA
2567	10732	10	4	NA	0	NA	NA	NA	NA	NA	NA	NA
2568	10732	10	5	NA	0	NA	NA	NA	NA	NA	NA	NA
2569	10732	10	6	NA	0	NA	NA	NA	NA	NA	NA	NA
2570	10732	10	7	NA	0	NA	NA	NA	NA	NA	NA	NA
2571	10732	10	8	NA	0	NA	NA	NA	NA	NA	NA	NA
2572	10732	10	9	NA	0	NA	NA	NA	NA	NA	NA	NA
2573	10732	10	10	NA	0	NA	NA	NA	NA	NA	NA	NA
2574	10732	10	NA	NA	0	NA	NA	NA	NA	NA	NA	NA
2619	10732	1	1	NA	1	NA	NA	NA	NA	NA	NA	NA
2620	10732	1	2	NA	1	NA	NA	NA	NA	NA	NA	NA
2621	10732	1	3	1	1	4	3	2	1	2	5	43
2622	10732	1	4	1	1	4	2	1	1	1	4	43
2623	10732	1	5	1	1	4	2	4	2	2	4	43
2624	10732	1	6	1	1	2	1	1	4	4	2	43
2625	10732	1	7	1	1	2	2	4	2	4	2	43
2626	10732	1	8	1	1	4	3	4	1	2	4	43
2627	10732	1	9	1	1	4	2	4	4	2	4	43
2628	10732	1	10	NA	1	NA	NA	NA	NA	NA	NA	NA
2629	10732	1	NA	NA	1	NA	NA	NA	NA	NA	NA	NA
2630	10732	2	1	1	1	4	2	2	1	1	4	43
2631	10732	2	2	1	1	NA	NA	NA	NA	NA	NA	43
2632	10732	2	3	1	1	NA	NA	NA	NA	NA	NA	43
2633	10732	2	4	1	1	4	3	1	2	3	4	43
2634	10732	2	5	NA	1	NA	NA	NA	NA	NA	NA	NA
2635	10732	2	6	NA	1	NA	NA	NA	NA	NA	NA	NA
2636	10732	2	7	1	1	5	2	1	3	2	4	43
2637	10732	2	8	1	1	2	2	4	4	4	4	43
2638	10732	2	9	1	1	2	3	5	4	4	3	43
2639	10732	2	10	1	1	1	1	3	1	4	4	43
2640	10732	2	NA	NA	1	NA	NA	NA	NA	NA	NA	NA
2641	10732	3	1	NA	1	NA	NA	NA	NA	NA	NA	NA
2642	10732	3	2	NA	1	NA	NA	NA	NA	NA	NA	NA
2643	10732	3	3	1	1	1	2	4	2	4	2	43
2644	10732	3	4	NA	1	NA	NA	NA	NA	NA	NA	NA
2645	10732	3	5	NA	1	NA	NA	NA	NA	NA	NA	NA
2646	10732	3	6	NA	1	NA	NA	NA	NA	NA	NA	NA
2647	10732	3	7	NA	1	NA	NA	NA	NA	NA	NA	NA
2648	10732	3	8	1	1	1	2	2	2	4	4	43
2649	10732	3	9	1	1	1	0	2	1	4	4	43
2650	10732	3	10	1	1	1	0	5	3	5	3	43
2651	10732	3	NA	NA	1	NA	NA	NA	NA	NA	NA	NA
2652	10732	4	1	NA	1	NA	NA	NA	NA	NA	NA	NA
2653	10732	4	2	NA	1	NA	NA	NA	NA	NA	NA	NA
2654	10732	4	3	1	1	2	2	5	4	3	3	43
2655	10732	4	4	NA	1	NA	NA	NA	NA	NA	NA	NA
2656	10732	4	5	NA	1	NA	NA	NA	NA	NA	NA	NA
2657	10732	4	6	1	1	2	2	5	4	5	3	43
2658	10732	4	7	1	1	1	2	4	4	4	3	43
2659	10732	4	8	1	1	1	1	4	1	4	3	43
2660	10732	4	9	1	1	1	2	3	1	4	4	43
2661	10732	4	10	1	1	4	3	3	1	2	4	43
2662	10732	4	NA	NA	1	NA	NA	NA	NA	NA	NA	NA
2663	10732	5	1	NA	1	NA	NA	NA	NA	NA	NA	NA
2664	10732	5	2	NA	1	NA	NA	NA	NA	NA	NA	NA
2665	10732	5	3	1	1	5	2	4	4	2	4	43
2666	10732	5	4	1	1	4	3	3	2	2	4	43
2667	10732	5	5	1	1	3	3	3	1	4	4	43
2668	10732	5	6	1	1	1	2	4	3	4	4	43
2669	10732	5	7	1	1	2	2	3	1	3	3	43
2670	10732	5	8	1	1	4	2	2	2	2	5	43
2671	10732	5	9	1	1	4	2	1	3	1	4	43
2672	10732	5	10	1	1	4	-1	2	1	4	4	43
2673	10732	5	NA	NA	1	NA	NA	NA	NA	NA	NA	NA
2674	10732	6	1	NA	1	NA	NA	NA	NA	NA	NA	NA
2675	10732	6	2	NA	1	NA	NA	NA	NA	NA	NA	NA
2676	10732	6	3	1	1	2	2	2	4	4	4	43
2677	10732	6	4	1	1	2	2	4	2	4	4	43
2678	10732	6	5	1	1	3	2	4	4	5	4	43
2679	10732	6	6	1	1	2	3	5	4	4	4	43
2680	10732	6	7	1	1	2	2	5	3	5	4	43
2681	10732	6	8	1	1	1	3	5	4	5	2	43
2682	10732	6	9	1	1	2	2	5	3	4	3	43
2683	10732	6	10	1	1	3	3	4	4	3	4	43
2684	10732	6	NA	NA	1	NA	NA	NA	NA	NA	NA	NA
2685	10732	7	1	NA	1	NA	NA	NA	NA	NA	NA	NA
2686	10732	7	2	NA	1	NA	NA	NA	NA	NA	NA	NA
2687	10732	7	3	NA	1	NA	NA	NA	NA	NA	NA	NA
2688	10732	7	4	NA	1	NA	NA	NA	NA	NA	NA	NA
2689	10732	7	5	NA	1	NA	NA	NA	NA	NA	NA	NA
2690	10732	7	6	NA	1	NA	NA	NA	NA	NA	NA	NA
2691	10732	7	7	NA	1	NA	NA	NA	NA	NA	NA	NA
2692	10732	7	8	NA	1	NA	NA	NA	NA	NA	NA	NA
2693	10732	7	9	NA	1	NA	NA	NA	NA	NA	NA	NA
2694	10732	7	10	NA	1	NA	NA	NA	NA	NA	NA	NA
2695	10732	7	NA	NA	1	NA	NA	NA	NA	NA	NA	NA
2696	10732	8	1	NA	1	NA	NA	NA	NA	NA	NA	NA
2697	10732	8	2	NA	1	NA	NA	NA	NA	NA	NA	NA
2698	10732	8	3	NA	1	NA	NA	NA	NA	NA	NA	NA
2699	10732	8	4	NA	1	NA	NA	NA	NA	NA	NA	NA
2700	10732	8	5	NA	1	NA	NA	NA	NA	NA	NA	NA
2701	10732	8	6	NA	1	NA	NA	NA	NA	NA	NA	NA
2702	10732	8	7	NA	1	NA	NA	NA	NA	NA	NA	NA
2703	10732	8	8	NA	1	NA	NA	NA	NA	NA	NA	NA
2704	10732	8	9	NA	1	NA	NA	NA	NA	NA	NA	NA
2705	10732	8	10	NA	1	NA	NA	NA	NA	NA	NA	NA
2706	10732	8	NA	NA	1	NA	NA	NA	NA	NA	NA	NA
2707	10732	9	1	NA	1	NA	NA	NA	NA	NA	NA	NA
2708	10732	9	2	NA	1	NA	NA	NA	NA	NA	NA	NA
2709	10732	9	3	NA	1	NA	NA	NA	NA	NA	NA	NA
2710	10732	9	4	NA	1	NA	NA	NA	NA	NA	NA	NA
2711	10732	9	5	NA	1	NA	NA	NA	NA	NA	NA	NA
2712	10732	9	6	NA	1	NA	NA	NA	NA	NA	NA	NA
2713	10732	9	7	NA	1	NA	NA	NA	NA	NA	NA	NA
2714	10732	9	8	NA	1	NA	NA	NA	NA	NA	NA	NA
2715	10732	9	9	NA	1	NA	NA	NA	NA	NA	NA	NA
2716	10732	9	10	NA	1	NA	NA	NA	NA	NA	NA	NA
2717	10732	9	NA	NA	1	NA	NA	NA	NA	NA	NA	NA
2718	10732	10	1	NA	1	NA	NA	NA	NA	NA	NA	NA
2719	10732	10	2	NA	1	NA	NA	NA	NA	NA	NA	NA
2720	10732	10	3	NA	1	NA	NA	NA	NA	NA	NA	NA
2721	10732	10	4	NA	1	NA	NA	NA	NA	NA	NA	NA
2722	10732	10	5	NA	1	NA	NA	NA	NA	NA	NA	NA
2723	10732	10	6	NA	1	NA	NA	NA	NA	NA	NA	NA
2724	10732	10	7	NA	1	NA	NA	NA	NA	NA	NA	NA
2725	10732	10	8	NA	1	NA	NA	NA	NA	NA	NA	NA
2726	10732	10	9	NA	1	NA	NA	NA	NA	NA	NA	NA
2727	10732	10	10	NA	1	NA	NA	NA	NA	NA	NA	NA
2728	10732	10	NA	NA	1	NA	NA	NA	NA	NA	NA	NA
2773	10734	1	1	0	0	2	2	4	4	3	1	35
2774	10734	1	2	0	0	2	-1	1	3	3	2	35
2775	10734	1	3	0	0	5	3	2	2	2	3	35
2776	10734	1	4	0	0	4	2	2	2	3	2	35
2777	10734	1	5	0	0	3	2	2	2	3	4	35
2778	10734	1	6	0	0	4	1	2	3	3	3	35
2779	10734	1	7	0	0	3	0	1	3	3	2	35
2780	10734	1	8	0	0	5	1	1	2	2	3	35
2781	10734	1	9	0	0	2	-2	3	2	4	1	35
2782	10734	1	10	0	0	4	1	2	2	2	2	35
2783	10734	1	NA	NA	0	NA	NA	NA	NA	NA	NA	NA
2784	10734	2	1	NA	0	NA	NA	NA	NA	NA	NA	NA
2785	10734	2	2	NA	0	NA	NA	NA	NA	NA	NA	NA
2786	10734	2	3	NA	0	NA	NA	NA	NA	NA	NA	NA
2787	10734	2	4	NA	0	NA	NA	NA	NA	NA	NA	NA
2788	10734	2	5	NA	0	NA	NA	NA	NA	NA	NA	NA
2789	10734	2	6	NA	0	NA	NA	NA	NA	NA	NA	NA
2790	10734	2	7	NA	0	NA	NA	NA	NA	NA	NA	NA
2791	10734	2	8	NA	0	NA	NA	NA	NA	NA	NA	NA
[truncated: 26,601 more rows]
